# Supplementary material for: Indistinguishable Landscapes of Meiotic DNA Breaks in rad50+ and rad50S Strains of Fission Yeast Revealed by a Novel rad50+ Recombination Intermediate
Source: PLoS Genet. 2008 Nov 21;4(11):e1000267. doi: 10.1371/journal.pgen.1000267 (PMC2580034; doi:10.1371/journal.pgen.1000267)
Supplement: Dataset S1 — Median-normalized Genome-wide IP/WCE Hybridization Ratios from Experiment 1. Data are from strain GP6203 (rad50S) before (0 h) and 3.5 h after meiotic induction and from strain GP6232 (rad50+) before (0 h) and 5 h after meiotic induction. (7.9 MB XLS) [file pgen.1000267.s011.xls]

## Sheet: Dataset S1.txt
Probe		LogRatio	LogRatio	LogRatio	LogRatio
chrI:000000162-000000221		-0.0623	-0.0155	0.0957	0.00159
chrI:000000617-000000676		-0.0494	0.0221	-0.0379	0.0136
chrI:000001467-000001526		-0.0846	-0.0788	0.0024	0.0775
chrI:000001742-000001799		-0.00484	-0.0262	0.132	-0.0364
chrI:000002114-000002172		-0.134	-0.0755	0.103	-0.0194
chrI:000002333-000002377		-0.0547	-0.0689	-0.00879	0.00229
chrI:000002975-000003026		0.0853	0.0747	0.203	0.092
chrI:000003261-000003320		-0.0965	-0.00274	0.0265	0.0399
chrI:000003676-000003734		-0.144	-0.0154	0.0768	0.0151
chrI:000003903-000003962		-0.00832	-0.0562	0.0545	-0.169
chrI:000004207-000004266		-0.0424	0.0757	0.0956	0.0301
chrI:000004424-000004483		0.0424	0.0762	0.146	0.0534
chrI:000004785-000004844		0.00358	-0.156	-0.0529	-0.038
chrI:000004966-000005024		0.00589	-0.0905	0.0234	-0.0153
chrI:000005206-000005265		0.0203	0.00694	0.0503	0.0382
chrI:000005548-000005607		0.049	0.00574	0.00422	-0.0531
chrI:000005867-000005926		0.0859	-0.0925	-0.00479	-0.0467
chrI:000006231-000006290		0.265	0.132	0.0319	0.00886
chrI:000006478-000006537		0.464	0.168	0.204	0.167
chrI:000006787-000006846		0.298	0.0703	0.0514	0.0401
chrI:000007055-000007114		0.418	0.218	0.111	0.171
chrI:000007371-000007426		0.1	0.116	0.052	0.0758
chrI:000007576-000007634		0.0861	0.156	0.0984	0.0599
chrI:000007840-000007899		-0.0613	0.336	0.00831	0.087
chrI:000008129-000008174		-0.0896	0.313	-0.0414	0.0837
chrI:000008301-000008359		-0.106	0.285	-0.0466	0.105
chrI:000012432-000012490		-0.021	0.00559	-0.0454	-0.0702
chrI:000012852-000012906		-0.0206	0.0115	-0.011	-0.114
chrI:000013031-000013090		0.00347	0.0156	0.0941	-0.0265
chrI:000013298-000013357		0.0536	0.0468	0.128	-0.00871
chrI:000013505-000013564		-0.0847	-0.0452	-0.118	-0.114
chrI:000013830-000013889		-0.0181	-0.0885	-0.0388	-0.00454
chrI:000014053-000014112		0.0209	-0.0589	0.00744	-0.00282
chrI:000014278-000014337		0.181	-0.0174	-0.0692	-0.0136
chrI:000014666-000014725		0.12	-0.0369	-0.258	0.0563
chrI:000014929-000014988		0.111	-0.0677	-0.00825	0.111
chrI:000015223-000015282		-0.0303	-0.127	-0.05	-0.15
chrI:000015551-000015610		-0.0241	-0.12	-0.117	-0.139
chrI:000022038-000022097		0.0485	0.0859	-0.00364	0.0919
chrI:000022274-000022330		0.138	-0.00209	0.0771	0.0959
chrI:000022618-000022677		0.155	0.0501	0.0426	0.0299
chrI:000022813-000022872		0.23	0.115	0.0479	0.135
chrI:000023075-000023133		0.162	0.0781	0.0623	0.0708
chrI:000023242-000023301		0.225	0.0816	0.113	0.0295
chrI:000036375-000036434		0.00122	-0.0308	-0.0895	-0.00436
chrI:000049335-000049394		0.0879	-0.0244	-0.071	-0.0297
chrI:000049673-000049732		0.018	-0.147	0.0657	-0.144
chrI:000050001-000050060		-0.0114	-0.124	0.0398	0.0183
chrI:000050180-000050239		-0.0258	-0.0735	0.00343	-0.0182
chrI:000050563-000050622		0.0501	-0.0028	0.0901	0.0606
chrI:000050743-000050802		0.104	0.0207	0.0621	0.0583
chrI:000050979-000051038		-0.0908	0.0651	0.0689	0.0626
chrI:000051199-000051258		-0.0823	0.0291	0.00327	-0.0604
chrI:000051390-000051449		-0.0603	-0.0415	-0.209	-0.0514
chrI:000051810-000051869		0.127	0.156	0.13	-0.00114
chrI:000052084-000052143		-0.0204	0.143	-0.0422	0.0434
chrI:000052301-000052360		-0.067	0.0547	0.0251	-0.0326
chrI:000052617-000052676		-0.0896	0.102	0.0654	-0.0501
chrI:000052939-000052997		-0.0265	-0.088	-0.0542	-0.0861
chrI:000053167-000053224		-0.0963	-0.0383	-0.0249	0.0402
chrI:000053549-000053608		-0.0328	-0.0387	0.0212	-0.0246
chrI:000053944-000054003		0.124	0.0213	-0.179	-0.0308
chrI:000054151-000054210		0.17	0.0657	-0.141	-0.0628
chrI:000054387-000054446		0.0381	0.0416	-0.0286	-0.0411
chrI:000054847-000054906		0.0406	0.00427	-0.196	0.022
chrI:000055184-000055243		0.124	0.0527	-0.185	0.102
chrI:000057712-000057771		-0.054	0.162	0.102	0.0109
chrI:000057916-000057975		0.0785	0.164	0.169	0.112
chrI:000058437-000058496		-0.0435	0.0818	-0.111	-0.0549
chrI:000058718-000058776		-0.172	0.11	-0.0295	-0.106
chrI:000059028-000059087		-0.0788	0.199	-0.0434	-0.0103
chrI:000059246-000059305		-0.0445	0.238	-0.057	0.0487
chrI:000059484-000059543		0.22	0.291	0.00963	0.164
chrI:000060407-000060465		-0.0519	0.0373	0.086	0.0564
chrI:000060668-000060727		-0.0424	0.0515	0.0277	-0.0354
chrI:000060881-000060940		0.0126	-0.00301	-0.0308	0.0168
chrI:000061116-000061175		0.0387	-0.0242	0.12	0.023
chrI:000061438-000061497		0.0419	-0.0693	-0.111	0.0408
chrI:000061783-000061842		0.114	-0.0182	-0.0192	0.206
chrI:000062028-000062087		0.169	0.0393	-0.0695	0.227
chrI:000062260-000062319		0.0658	-0.102	-0.073	-0.144
chrI:000062555-000062614		0.0445	0.0883	-0.0296	0.0822
chrI:000062745-000062804		0.0284	0.133	-0.0587	-0.0123
chrI:000062943-000063002		0.0194	0.102	-0.0382	-0.0072
chrI:000063333-000063392		-0.0829	0.0295	0.0426	-0.0554
chrI:000063740-000063799		0.0285	0.0975	0.123	0.017
chrI:000063905-000063964		0.117	0.195	0.0344	0.0136
chrI:000064145-000064204		0.263	0.0914	-0.108	0.119
chrI:000064457-000064516		0.0114	0.0319	-0.092	0.0156
chrI:000064799-000064858		0.0599	0.166	-0.0599	0.0583
chrI:000064971-000065030		0.0449	0.191	-0.015	0.115
chrI:000065348-000065407		-0.064	0.143	-0.0609	0.0295
chrI:000065783-000065842		-0.0137	0.275	-0.1	0.0701
chrI:000066080-000066130		0.0925	0.247	-0.000784	0.0326
chrI:000066332-000066391		-0.104	0.333	0.13	-0.0315
chrI:000066571-000066628		-0.127	0.308	-0.118	-0.00494
chrI:000066893-000066952		-0.0684	0.229	-0.094	-0.00988
chrI:000067094-000067153		0.0621	0.295	-0.075	-0.0207
chrI:000067520-000067579		-0.143	0.319	-0.0481	-0.0279
chrI:000067923-000067982		-0.0503	0.163	-0.0379	0.0107
chrI:000068282-000068341		0.156	0.205	-0.0193	-0.00498
chrI:000068583-000068641		0.38	0.376	-0.0114	0.0346
chrI:000068850-000068909		-0.0154	0.0416	0.0444	-0.0994
chrI:000069237-000069296		0.0284	0.0107	-0.0422	-0.0108
chrI:000069583-000069642		0.143	-0.122	-0.0427	0.0195
chrI:000070021-000070080		0.159	0.117	-0.0214	0.0337
chrI:000070273-000070331		0.168	0.0796	-0.125	-0.000851
chrI:000070479-000070538		0.145	0.135	-0.0333	0.0142
chrI:000070972-000071031		0.0177	0.165	-0.046	0.0522
chrI:000071161-000071220		0.0922	0.0838	0.106	-0.00025
chrI:000071371-000071430		0.14	0.169	0.136	0.0688
chrI:000071555-000071614		0.174	0.21	0.0935	0.164
chrI:000071811-000071870		0.132	0.192	0.182	0.189
chrI:000072035-000072094		0.22	0.137	0.171	0.0977
chrI:000072315-000072374		0.195	0.138	-0.225	0.0924
chrI:000072678-000072737		0.402	0.0781	0.0133	-0.0216
chrI:000073244-000073303		0.187	-0.0499	0.0415	-0.0454
chrI:000073616-000073675		0.0231	-0.0186	-0.049	-0.0649
chrI:000073998-000074057		0.0357	0.0913	0.165	-0.0114
chrI:000074325-000074384		0.195	0.0615	0.125	0.086
chrI:000074560-000074619		0.0982	-0.0162	-0.0359	0.0483
chrI:000074827-000074886		0.213	-0.132	-0.0613	-0.142
chrI:000075000-000075059		0.104	-0.0763	-0.148	0.00465
chrI:000075204-000075263		0.136	0.0737	-0.119	0.0325
chrI:000075424-000075483		0.13	0.136	0.0639	0.0655
chrI:000075736-000075793		0.0845	0.086	0.0428	0.0534
chrI:000075968-000076027		0.0498	-0.074	-0.104	-0.0324
chrI:000076259-000076318		0.0414	0.0799	-0.0956	0.0839
chrI:000076578-000076637		-0.109	0.124	-0.125	0.0819
chrI:000077042-000077101		0.146	0.277	0.114	0.0528
chrI:000077475-000077534		0.152	0.21	0.0235	-0.0182
chrI:000077735-000077794		0.0605	0.151	-0.0417	-0.00972
chrI:000077903-000077962		0.053	0.0721	-0.0938	-0.0221
chrI:000078085-000078142		0.0714	0.0899	-0.0383	-0.0345
chrI:000078422-000078481		0.0361	0.019	-0.0234	-0.0413
chrI:000078677-000078736		0.089	-0.0604	0.105	0.00491
chrI:000078984-000079043		0.236	-0.0233	0.169	0.102
chrI:000079196-000079255		0.261	-0.0274	0.05	0.108
chrI:000079435-000079494		0.151	-0.147	0.00772	-0.0492
chrI:000079823-000079882		-0.869	-0.0295	-0.127	-0.0822
chrI:000080133-000080192		0.0896	0.074	-0.115	0.0164
chrI:000080309-000080368		0.199	0.102	-0.0841	0.000496
chrI:000080494-000080553		0.174	0.0916	0.0561	-0.0951
chrI:000080732-000080791		0.365	0.283	0.0608	0.0537
chrI:000080964-000081023		0.346	0.414	0.0906	0.09
chrI:000081397-000081456		0.12	0.503	0.171	0.113
chrI:000081622-000081681		0.0237	0.404	0.0531	0.0957
chrI:000081869-000081928		0.1	0.401	0.0967	0.078
chrI:000082250-000082308		0.327	0.347	0.141	0.0758
chrI:000082684-000082743		0.235	0.385	0.109	0.198
chrI:000082933-000082992		0.0652	0.13	-0.0598	-0.0782
chrI:000083206-000083263		0.112	0.136	0.074	0.00978
chrI:000083484-000083541		0.00305	0.119	0.0542	-0.0831
chrI:000083713-000083772		0.0637	0.163	0.125	0.043
chrI:000084214-000084273		0.0147	0.0378	0.0815	0.0172
chrI:000084554-000084613		0.042	0.0362	0.123	0.155
chrI:000084800-000084859		0.0425	0.0161	0.0171	0.019
chrI:000084973-000085032		0.0899	0.0487	0.011	0.173
chrI:000085241-000085300		0.155	0.156	-0.0565	0.0833
chrI:000085451-000085510		0.0659	0.297	-0.152	0.154
chrI:000085796-000085855		-0.0289	0.167	-0.121	-0.245
chrI:000086173-000086229		0.0861	0.354	-0.0246	-0.0698
chrI:000086488-000086544		0.312	0.628	0.149	0.108
chrI:000086773-000086832		0.254	0.64	0.0192	0.0699
chrI:000086945-000087003		0.248	0.64	-0.0188	0.158
chrI:000087128-000087185		0.185	0.668	0.0468	0.0686
chrI:000087331-000087390		0.194	0.669	-0.0503	0.0598
chrI:000087599-000087658		0.203	0.46	-0.0857	-0.0371
chrI:000088010-000088069		0.275	0.649	-0.0258	0.278
chrI:000088176-000088235		0.25	0.583	-0.0513	0.219
chrI:000088527-000088582		0.00682	0.232	-0.0313	0.0586
chrI:000088827-000088882		0.047	0.0867	-0.0298	-0.064
chrI:000089001-000089059		-0.0045	0.0538	-0.124	-0.0873
chrI:000089185-000089242		0.0444	0.0846	-0.0662	-0.0577
chrI:000089698-000089757		-0.00694	0.123	-0.00997	-0.0576
chrI:000089863-000089922		-0.0954	0.11	0.107	-0.104
chrI:000090043-000090102		-0.168	0.19	-0.00611	-0.141
chrI:000090460-000090519		-0.078	0.262	0.0717	0.0573
chrI:000090706-000090765		-0.0953	0.116	0.00682	-0.0133
chrI:000090873-000090932		-0.0864	0.145	0.101	-0.0645
chrI:000091070-000091129		-0.0768	0.169	0.0515	0.0829
chrI:000091344-000091403		-0.0691	0.201	-0.0371	0.0576
chrI:000091684-000091743		0.117	0.134	0.106	0.05
chrI:000091885-000091944		0.066	0.22	0.148	0.061
chrI:000092159-000092218		-0.039	0.0703	0.0016	-0.0523
chrI:000092442-000092500		0.00672	0.0733	0.102	0.0325
chrI:000092908-000092965		0.0747	0.137	-0.00849	0.0257
chrI:000093099-000093158		-0.0355	0.202	0.044	0.0162
chrI:000093377-000093432		-0.00292	0.322	0.186	0.0727
chrI:000093785-000093844		-0.0415	0.269	0.0486	0.126
chrI:000094372-000094431		0.039	0.398	0.137	0.267
chrI:000094698-000094756		0.125	0.35	0.0331	0.0732
chrI:000094880-000094939		0.0739	0.314	0.0496	0.0484
chrI:000095151-000095210		0.0972	0.188	-0.217	-0.0833
chrI:000095476-000095535		0.0708	0.0937	0.119	0.0324
chrI:000095996-000096055		0.0746	0.122	0.0216	0.0216
chrI:000096376-000096426		-0.095	-0.000726	-0.23	-0.168
chrI:000096623-000096682		-0.189	0.0263	-0.113	0.0649
chrI:000096830-000096889		-0.2	-0.0247	-0.0764	0.0538
chrI:000097022-000097081		-0.162	-0.0661	6.77e-05	0.102
chrI:000097214-000097273		-0.166	-0.0857	-0.000406	-0.00372
chrI:000098517-000098576		-0.0883	0.0478	-0.0755	-0.131
chrI:000098917-000098976		-0.142	0.0926	0.125	-0.107
chrI:000099489-000099548		-0.0676	0.134	0.0794	0.00357
chrI:000099702-000099761		0.0258	0.275	0.185	0.0463
chrI:000099930-000099989		0.0179	0.301	0.0403	0.0855
chrI:000100259-000100318		-0.106	0.313	-0.0189	-0.0735
chrI:000100522-000100580		-0.134	0.394	0.0169	0.0337
chrI:000100802-000100859		-0.0686	0.357	-0.0164	-0.0139
chrI:000101068-000101123		-0.0537	0.286	0.0746	-0.045
chrI:000101244-000101303		-0.0581	0.385	-0.0236	0.104
chrI:000101455-000101514		-0.07	0.251	-0.116	0.0868
chrI:000101797-000101856		-0.155	0.296	0.164	0.148
chrI:000102094-000102149		-0.204	0.273	-0.192	-0.0118
chrI:000102372-000102424		-0.282	0.305	-0.289	0.00995
chrI:000102568-000102620		-0.284	0.397	-0.379	0.0325
chrI:000102743-000102792		-0.306	0.51	-0.215	0.0637
chrI:000103146-000103201		-0.352	0.659	-0.208	0.162
chrI:000103512-000103571		-0.252	0.88	-0.0727	0.379
chrI:000103797-000103856		-0.252	0.883	0.0146	0.387
chrI:000104111-000104169		-0.227	0.955	-0.0765	0.528
chrI:000104543-000104602		-0.0662	1.01	0.0235	0.478
chrI:000104816-000104875		-0.00239	0.934	-0.0361	0.437
chrI:000105026-000105085		0.0116	0.847	0.0462	0.41
chrI:000105352-000105411		0.0556	0.702	0.0197	0.356
chrI:000105671-000105730		0.154	0.525	-0.149	0.219
chrI:000105903-000105962		0.223	0.536	0.0272	0.208
chrI:000106187-000106246		0.0572	0.486	0.129	0.119
chrI:000106372-000106431		0.0575	0.479	-0.0399	0.156
chrI:000106673-000106732		0.00514	0.522	-0.116	0.141
chrI:000106856-000106914		0.0132	0.548	-0.079	0.174
chrI:000107216-000107275		0.0369	0.435	-0.0519	0.155
chrI:000107676-000107735		0.0196	0.392	0.0477	0.0541
chrI:000107931-000107990		0.0724	0.314	-0.105	0.0633
chrI:000108249-000108304		-0.011	0.267	-0.0363	0.066
chrI:000108655-000108714		0.0257	0.219	0.0584	0.00982
chrI:000108881-000108939		0.106	0.0736	-0.0989	-0.0502
chrI:000109229-000109288		-0.0102	0.0763	-0.324	-0.0683
chrI:000109471-000109530		-0.00539	0.0957	-0.233	-0.124
chrI:000109799-000109857		-0.0587	0.0883	0.0126	-0.00447
chrI:000110117-000110175		0.0238	0.0373	0.206	-0.00695
chrI:000110360-000110419		0.0489	-0.0573	0.115	-0.115
chrI:000110571-000110630		0.0588	0.0162	0.0326	0.0288
chrI:000110965-000111024		-0.0195	0.0109	0.189	0.0179
chrI:000111200-000111259		-0.129	-0.0234	0.0566	-0.0496
chrI:000111410-000111469		-0.142	-0.015	0.0818	-0.0852
chrI:000111725-000111782		-0.134	0.0608	0.123	-0.0577
chrI:000112052-000112111		-0.181	0.0855	0.0487	-0.0794
chrI:000112229-000112288		-0.119	0.0579	0.000926	-0.105
chrI:000112557-000112616		0.215	0.219	-0.0215	0.227
chrI:000112721-000112780		0.204	0.32	0.0301	0.18
chrI:000112984-000113042		0.155	0.278	-0.00675	0.141
chrI:000113222-000113281		0.108	0.287	-0.0291	0.21
chrI:000113596-000113655		-0.0593	0.28	0.0269	0.268
chrI:000113776-000113835		-0.0554	0.233	-0.0343	0.131
chrI:000114025-000114084		0.0805	0.269	0.0787	0.164
chrI:000114290-000114349		0.234	0.304	0.0845	0.141
chrI:000114470-000114529		0.259	0.375	-3.66e-06	0.148
chrI:000114647-000114703		0.252	0.2	0.0154	0.043
chrI:000114811-000114870		0.167	0.261	-0.0214	0.0275
chrI:000115062-000115121		0.124	0.166	-0.00611	-0.0345
chrI:000115289-000115347		0.0361	-0.0579	-0.0349	-0.106
chrI:000115519-000115570		-0.142	-0.0317	-0.115	-0.115
chrI:000115801-000115860		-0.0882	-0.0237	0.0754	0.0492
chrI:000115969-000116028		-0.126	0.0287	0.169	0.0761
chrI:000116260-000116318		0.0694	0.0698	0.364	0.0433
chrI:000116454-000116512		0.11	-0.0372	-0.000795	-0.0405
chrI:000116657-000116716		-0.0699	0.0823	-0.0444	-0.0112
chrI:000117153-000117211		-0.157	-0.0457	-0.00339	-0.0754
chrI:000117483-000117542		-0.216	-0.113	-0.0996	-0.261
chrI:000117677-000117733		-0.228	-0.0448	-0.189	-0.14
chrI:000117842-000117900		-0.194	-0.113	-0.167	-0.105
chrI:000118012-000118069		-0.13	-0.153	-0.0387	-0.00913
chrI:000118279-000118338		-0.125	-0.0481	0.0181	0.0614
chrI:000118511-000118569		-0.0468	-0.0482	0.0306	-0.0736
chrI:000118803-000118861		-0.0348	0.0124	0.0397	0.017
chrI:000119056-000119115		-0.0161	-0.0573	-0.016	-0.0355
chrI:000119272-000119328		-0.101	0.0113	0.0163	-0.0163
chrI:000119625-000119684		-0.113	0.0485	0.0199	0.0991
chrI:000119992-000120049		-0.11	0.0237	-0.0404	0.0476
chrI:000120249-000120308		-0.0522	-0.0978	-0.197	-0.0281
chrI:000120593-000120652		-0.0129	-0.0507	0.0297	0.0407
chrI:000120853-000120912		0.0137	0.00355	0.0114	-0.0289
chrI:000121174-000121233		-0.0537	0.00358	0.0799	-0.022
chrI:000121494-000121553		-0.097	-0.0744	-0.14	-0.147
chrI:000121679-000121738		-0.0503	0.0482	-0.143	-0.135
chrI:000122019-000122078		-0.0767	0.109	-0.119	-0.075
chrI:000122359-000122417		-0.0879	0.204	0.116	-0.0653
chrI:000122823-000122882		-0.103	0.245	-0.172	0.0387
chrI:000123020-000123078		-0.139	0.227	-0.0344	0.023
chrI:000123237-000123296		-0.11	0.176	-0.0821	-0.111
chrI:000123514-000123573		-0.17	0.209	0.0107	-0.0984
chrI:000123936-000123995		-0.179	0.196	0.014	-0.0437
chrI:000124104-000124163		-0.0448	0.253	0.15	0.119
chrI:000124383-000124442		0.0655	0.287	0.00537	-0.0284
chrI:000124568-000124627		-0.0475	0.277	0.182	0.135
chrI:000124807-000124866		-0.0643	0.0118	0.0472	-0.0358
chrI:000125001-000125060		-0.116	-0.0413	0.0525	-0.232
chrI:000125236-000125295		-0.0104	-0.0223	0.173	-0.119
chrI:000125677-000125731		-0.189	-0.0829	0.00858	-0.117
chrI:000125885-000125944		-0.146	-0.116	0.0304	-0.0891
chrI:000126052-000126109		-0.0833	-0.0941	0.108	-0.0632
chrI:000126259-000126314		-0.0597	-0.0622	0.0329	-0.0567
chrI:000126525-000126584		-0.0623	-0.107	0.0326	-0.131
chrI:000126860-000126919		-0.00861	-0.0244	-0.0358	-0.0217
chrI:000127300-000127357		-0.0129	-0.017	-0.0189	-0.0466
chrI:000127627-000127686		-0.0432	-0.0386	0.0958	-0.0705
chrI:000127912-000127970		-0.0404	0.00188	-0.0239	-0.0776
chrI:000128175-000128234		-0.0469	0.00264	-0.00235	-0.0674
chrI:000128533-000128592		-0.191	-0.16	-0.175	-0.0988
chrI:000128852-000128911		-0.049	-0.067	-0.0692	-0.0295
chrI:000129279-000129336		-0.0955	-0.113	-0.0254	-0.045
chrI:000129521-000129580		0.0404	0.0671	-0.0329	0.16
chrI:000129847-000129906		0.22	0.0243	0.0155	0.0537
chrI:000130265-000130324		-0.0586	-0.0449	-0.257	0.0445
chrI:000130619-000130676		-0.132	0.0186	-0.377	0.0121
chrI:000130996-000131055		-0.079	-0.0454	-0.0727	-0.0552
chrI:000131199-000131258		-0.0581	0.164	0.118	0.148
chrI:000131427-000131479		0.000956	-0.0162	0.084	-0.0772
chrI:000131642-000131698		-0.229	-0.0743	-0.149	-0.0543
chrI:000131844-000131903		-0.201	-0.0593	-0.218	-0.207
chrI:000132178-000132236		-0.0708	-0.0384	-0.107	-0.0893
chrI:000132392-000132451		-0.0872	-0.0351	-0.0507	-0.0262
chrI:000132660-000132719		-0.0318	-0.0693	-0.0119	0.00905
chrI:000132922-000132981		-0.0809	0.000584	0.0774	-0.036
chrI:000133315-000133373		-0.0981	-0.105	-0.0844	-0.058
chrI:000133485-000133544		-0.0881	-0.12	-0.165	0.0333
chrI:000133727-000133784		-0.0386	-0.0657	-0.112	-0.0517
chrI:000134096-000134155		-0.0621	-0.0822	-0.151	-0.155
chrI:000134336-000134395		-0.124	-0.12	-0.148	-0.171
chrI:000134610-000134667		-0.122	-0.055	-0.216	-0.0631
chrI:000134785-000134841		0.0362	-0.051	-0.191	-0.0962
chrI:000134967-000135024		-0.0959	-0.0224	-0.0744	-0.0457
chrI:000135169-000135228		-0.164	-0.0292	0.0277	-0.14
chrI:000135342-000135401		-0.138	-0.103	-0.0321	-0.0539
chrI:000135728-000135787		-0.125	0.0253	0.0531	-0.0688
chrI:000135964-000136023		-0.137	-0.0363	0.00635	-0.0743
chrI:000136142-000136199		-0.0877	-0.116	0.00795	-0.11
chrI:000136326-000136383		-0.0802	-0.0715	0.0125	-0.237
chrI:000136521-000136580		-0.115	-0.0221	0.125	-0.0712
chrI:000136725-000136783		-0.149	-0.0378	0.114	-0.0386
chrI:000137107-000137164		-0.114	-0.077	-0.0535	-0.134
chrI:000137378-000137435		-0.133	-0.0846	0.0406	-0.141
chrI:000137655-000137709		-0.0978	0.0103	0.0414	-0.0387
chrI:000137949-000138008		0.0149	-0.0524	-0.0848	-0.0389
chrI:000138141-000138199		-0.00335	-0.0307	-0.0341	-0.0582
chrI:000138384-000138443		-0.0909	-0.135	0.0318	-0.135
chrI:000138647-000138706		-0.108	-0.149	0.0569	-0.162
chrI:000138819-000138878		-0.0817	-0.0461	0.00108	-0.142
chrI:000139020-000139079		-0.0437	0.0126	-0.109	-0.115
chrI:000139457-000139516		-0.103	-0.0378	0.0479	-0.0348
chrI:000139934-000139989		-0.111	-0.141	-0.0513	-0.0657
chrI:000140229-000140284		-0.117	-0.029	0.18	0.0213
chrI:000140584-000140643		0.139	0.088	0.23	0.0836
chrI:000140956-000141014		-0.0477	-0.0201	0.0371	-0.00666
chrI:000141177-000141235		-0.0427	0.0371	0.126	0.0474
chrI:000141366-000141425		0.0702	-0.0115	0.0236	-0.128
chrI:000141536-000141595		-0.104	-0.0819	-0.0355	-0.0329
chrI:000141811-000141870		0.0121	-0.0308	-0.0429	0.0607
chrI:000142102-000142161		0.093	-0.0298	0.125	0.12
chrI:000142276-000142335		0.0157	0.00843	0.124	0.0476
chrI:000142449-000142508		0.0306	0.066	0.0931	-0.0475
chrI:000142806-000142865		-0.0706	-0.0554	0.0356	-0.00867
chrI:000143132-000143191		-0.0779	-0.0582	-0.0344	-0.00754
chrI:000143331-000143390		-0.0823	-0.0318	-0.0771	0.0399
chrI:000143580-000143639		-0.0943	0.017	-0.019	0.0128
chrI:000143750-000143809		-0.0441	-0.00255	-0.0183	-0.0573
chrI:000143985-000144044		-0.0669	-0.0106	-0.0527	-0.11
chrI:000144154-000144213		-0.0748	0.0222	-0.0788	-0.0695
chrI:000144537-000144595		0.09	0.0145	-0.0576	0.0116
chrI:000144847-000144906		0.00782	0.0196	-0.0365	-0.0336
chrI:000145019-000145078		-0.0291	-0.0377	-0.0171	-0.14
chrI:000145404-000145462		-0.004	0.0414	0.194	-0.0822
chrI:000145675-000145730		-0.059	-0.0453	-0.0544	-0.0785
chrI:000146043-000146102		-0.139	-0.0837	-0.0105	-0.111
chrI:000146405-000146464		0.00622	0.0164	0.127	-0.054
chrI:000146636-000146695		0.0458	0.041	0.0289	-0.0446
chrI:000146954-000147013		-0.0557	-0.00559	-0.0682	-0.0277
chrI:000147441-000147499		-0.00333	0.0118	0.143	-0.0493
chrI:000147818-000147877		0.0202	-0.00892	-0.0466	0.0215
chrI:000148099-000148158		0.0238	0.0096	-0.0748	0.00615
chrI:000148426-000148485		-0.0685	-0.0461	-0.0604	-0.079
chrI:000148720-000148779		-0.0823	-0.0397	-0.0287	0.0722
chrI:000148919-000148978		-0.0568	0.0473	0.081	-0.0629
chrI:000149095-000149154		-0.00369	0.025	-0.0494	0.0566
chrI:000149349-000149408		-0.0177	0.0796	-0.125	0.0299
chrI:000149559-000149618		-0.139	-0.0373	0.00381	-0.0563
chrI:000149856-000149915		0.0221	0.076	0.0821	0.0717
chrI:000150122-000150180		0.11	-0.0629	0.0831	-0.00928
chrI:000150339-000150397		0.0679	0.0329	0.0552	-0.0683
chrI:000150719-000150778		0.0289	0.0257	0.064	0.0351
chrI:000151024-000151078		-0.0448	-0.0667	-0.0428	0.00204
chrI:000151253-000151312		-0.0455	-0.0567	-0.0575	-0.0291
chrI:000151425-000151484		0.0335	-0.0212	-0.0212	0.125
chrI:000151598-000151657		0.0861	0.0492	0.014	0.108
chrI:000151904-000151963		-0.00792	-0.0815	-0.103	-0.0694
chrI:000152188-000152247		-0.106	0.00249	-0.0258	-0.0343
chrI:000152394-000152453		-0.0847	-0.0371	0.00899	-0.0275
chrI:000152580-000152639		-0.124	-0.0413	-0.00853	-0.0764
chrI:000152820-000152879		0.157	-0.00691	0.104	0.0193
chrI:000153238-000153297		-0.0412	-0.0556	0.0892	-0.072
chrI:000153512-000153571		-0.0951	-0.143	0.0376	-0.114
chrI:000153849-000153908		-0.0845	-0.12	0.00718	-0.0218
chrI:000154023-000154081		-0.108	-0.0644	0.0439	-0.0853
chrI:000154232-000154291		-0.0443	-0.0248	0.135	-0.0248
chrI:000154514-000154573		-0.107	-0.0122	0.138	0.0113
chrI:000154720-000154779		-0.0621	0.132	0.0688	0.0835
chrI:000155032-000155091		-0.0373	0.176	0.0278	0.0245
chrI:000155363-000155422		0.00353	0.331	0.0678	0.141
chrI:000155696-000155755		-0.0867	0.392	-0.0404	0.0444
chrI:000155929-000155984		-0.0884	0.415	0.0329	0.0692
chrI:000156259-000156318		0.0631	0.334	-0.184	0.162
chrI:000156438-000156497		-0.0209	0.316	-0.228	0.133
chrI:000156666-000156724		-0.0983	0.348	-0.128	0.142
chrI:000156881-000156937		-0.141	0.301	-0.0395	0.124
chrI:000157131-000157187		-0.102	0.226	-0.0975	-0.024
chrI:000157396-000157453		-0.0764	0.195	-0.0395	-0.031
chrI:000157793-000157852		0.0113	0.204	-0.101	0.06
chrI:000158014-000158073		-0.0632	0.264	-0.0795	0.0744
chrI:000158272-000158331		-0.0772	0.363	-0.115	0.0349
chrI:000158612-000158671		0.0105	0.503	-0.0446	-0.0124
chrI:000158897-000158956		0.0559	0.492	-0.0187	0.0373
chrI:000159190-000159249		0.167	0.587	0.0785	0.152
chrI:000159496-000159555		0.156	0.638	0.0999	0.237
chrI:000159744-000159801		0.123	0.664	0.195	0.129
chrI:000160229-000160288		-0.192	0.414	0.192	-0.0795
chrI:000160450-000160508		-0.132	0.351	0.0637	0.00519
chrI:000160622-000160678		-0.146	0.31	0.163	0.0876
chrI:000160868-000160927		-0.225	0.115	0.118	-0.0759
chrI:000161102-000161158		-0.254	0.114	0.0416	-0.103
chrI:000161300-000161357		-0.205	0.0309	0.0906	-0.0909
chrI:000161574-000161633		-0.0842	0.102	-0.251	-0.042
chrI:000161801-000161860		0.00537	0.223	-0.162	0.0914
chrI:000161976-000162035		-0.0259	0.266	-0.0139	0.0657
chrI:000162355-000162413		-0.0183	0.316	-0.187	0.0586
chrI:000162620-000162679		-0.0886	0.26	-0.0236	0.00627
chrI:000162901-000162960		-0.0356	0.315	0.0831	0.0227
chrI:000163127-000163183		0.0615	0.388	0.0198	0.175
chrI:000163446-000163505		-0.0515	0.32	-0.0633	-0.0491
chrI:000163769-000163828		-0.0741	0.194	-0.0312	0.0418
chrI:000163980-000164039		-0.0699	0.217	-0.0534	0.022
chrI:000164178-000164237		-0.0351	0.207	-0.0681	0.0389
chrI:000164437-000164496		-0.00441	0.202	-0.116	0.0382
chrI:000164666-000164725		-0.00701	0.138	-0.101	0.0347
chrI:000164860-000164919		-0.0571	0.119	-0.092	-0.0274
chrI:000165229-000165288		-0.14	0.0542	0.00615	-0.124
chrI:000165432-000165491		0.011	0.0303	0.0729	-0.0547
chrI:000165677-000165736		-0.00765	0.125	0.125	0.0114
chrI:000165907-000165966		0.0464	0.118	0.136	0.0536
chrI:000166181-000166240		0.0636	-0.0628	0.0639	-0.0338
chrI:000166496-000166553		-0.0445	-0.00546	0.081	0.0199
chrI:000166836-000166894		-0.0422	-0.00543	0.0103	0.125
chrI:000167072-000167131		-0.0287	-0.0443	-0.00354	-0.0205
chrI:000167261-000167320		0.082	0.0459	0.0692	-0.0168
chrI:000167690-000167749		0.0906	-0.132	-0.184	0.072
chrI:000167858-000167917		-0.0631	-0.142	-0.107	0.062
chrI:000168111-000168170		-0.0876	-0.14	-0.159	0.037
chrI:000168353-000168412		-0.118	-0.012	-0.147	-0.0597
chrI:000168580-000168639		-0.0582	-0.00181	-0.075	-0.0492
chrI:000168866-000168921		-0.0617	0.0242	0.0537	-0.00113
chrI:000169102-000169161		-0.174	-0.061	0.0205	-0.0569
chrI:000169267-000169326		-0.173	-0.0595	-0.00759	-0.125
chrI:000169446-000169505		-0.105	-0.103	0.00934	-0.122
chrI:000169811-000169870		-0.12	-0.0412	-0.126	-0.0806
chrI:000170059-000170118		-0.105	-0.0159	-0.0686	-0.0647
chrI:000170341-000170400		-0.0697	-0.113	-0.0423	-0.0635
chrI:000170709-000170768		0.0774	-0.128	0.0204	-0.0449
chrI:000171062-000171121		0.0944	0.0288	0.105	0.0454
chrI:000171255-000171312		0.114	0.0253	0.0335	0.0357
chrI:000171480-000171539		-0.0139	-0.0528	0.155	-0.152
chrI:000171685-000171744		-0.0145	-0.141	-0.0498	0.051
chrI:000171920-000171979		-0.0118	-0.0949	0.0189	0.0683
chrI:000172164-000172223		-0.0303	-0.0307	-0.0836	-0.00563
chrI:000172459-000172518		-0.133	-0.0874	-0.0267	-0.149
chrI:000172989-000173047		-0.0754	-0.0162	0.0991	-0.169
chrI:000173228-000173287		-0.0682	-0.0513	-0.0669	-0.115
chrI:000173497-000173556		-0.041	-0.00838	-0.0944	-0.0523
chrI:000173742-000173801		-0.0647	-0.0491	-0.0934	-0.0389
chrI:000174150-000174204		-0.00957	-0.00109	-0.129	0.0225
chrI:000174515-000174574		0.0488	-0.0637	0.0631	0.156
chrI:000174938-000174997		0.0244	-0.00996	-0.0621	-0.0137
chrI:000175115-000175172		0.0612	-0.0437	-0.0363	-0.113
chrI:000175429-000175480		0.0357	0.109	0.00969	0.00343
chrI:000175643-000175695		-0.00112	0.123	0.0364	0.0108
chrI:000175806-000175865		-0.117	0.00556	-0.0485	-0.0516
chrI:000175998-000176057		-0.129	0.0526	-0.0713	-0.0241
chrI:000176178-000176237		-0.0874	0.101	-0.0128	0.0483
chrI:000176524-000176583		-0.0405	0.161	0.0742	0.0598
chrI:000176755-000176814		-0.0652	0.0652	0.00873	-0.102
chrI:000177001-000177060		-0.0256	0.169	0.0334	-0.0274
chrI:000177241-000177300		-0.145	0.114	0.0487	-0.0102
chrI:000177471-000177530		-0.133	0.112	0.0415	0.00374
chrI:000177818-000177876		-0.0865	0.0966	0.136	-0.0312
chrI:000178111-000178170		-0.0965	0.0934	-0.034	-0.0861
chrI:000178359-000178418		-0.122	0.0372	0.0697	-0.0467
chrI:000178781-000178840		-0.187	-0.051	-0.0851	-0.052
chrI:000179019-000179077		-0.0603	-0.0833	-0.165	-0.0223
chrI:000179357-000179416		-0.0261	-0.0733	-0.0151	0.0189
chrI:000179668-000179727		-0.0286	-0.0557	0.0728	0.0321
chrI:000179907-000179966		-0.0181	-0.0969	-0.00264	0.0319
chrI:000180215-000180274		-0.0771	-0.131	-0.314	-0.0208
chrI:000180673-000180732		-0.0363	-0.053	0.0139	0.0218
chrI:000180982-000181041		-0.128	-0.0653	-0.056	-0.0172
chrI:000181156-000181215		-0.0727	-0.0262	0.0459	-0.129
chrI:000181457-000181516		-0.121	-0.0865	-0.181	-0.211
chrI:000181701-000181760		-0.129	-0.0541	0.0126	-0.122
chrI:000181881-000181937		-0.124	-0.0527	0.1	-0.0902
chrI:000182226-000182282		0.11	0.00585	-0.0368	-0.0102
chrI:000182576-000182635		0.221	0.0623	0.12	0.089
chrI:000182851-000182910		0.0565	-0.0276	0.0434	-0.0618
chrI:000183308-000183367		-0.156	-0.0496	-0.0826	-0.0993
chrI:000183627-000183686		-0.204	-0.0323	-0.00614	-0.163
chrI:000183946-000184005		-0.15	-0.0468	-0.0535	-0.00756
chrI:000184176-000184235		-0.15	-0.0463	-0.138	-0.0939
chrI:000184342-000184401		-0.141	-0.0945	-0.139	-0.00789
chrI:000184613-000184672		-0.106	-0.0446	0.0393	-0.0687
chrI:000185152-000185211		-0.191	-0.151	0.105	-0.0861
chrI:000185318-000185377		-0.269	-0.0244	-0.0265	-0.141
chrI:000185491-000185549		-0.307	-0.0556	-0.0513	-0.104
chrI:000185811-000185870		-0.136	-0.0218	-0.229	-0.0883
chrI:000186057-000186116		-0.089	0.00068	-0.11	0.0116
chrI:000186337-000186396		-0.127	-0.0441	0.133	0.0622
chrI:000186666-000186725		-0.18	-0.0128	0.0439	-0.000558
chrI:000187190-000187244		-0.273	-0.0141	-0.0791	0.0232
chrI:000187367-000187423		-0.203	-0.138	-0.053	-0.154
chrI:000187584-000187643		-0.156	-0.151	0.0592	-0.143
chrI:000188031-000188090		-0.00237	-0.0477	0.117	-0.00205
chrI:000188483-000188542		0.00941	-0.119	-0.00729	-0.148
chrI:000188982-000189040		-0.0222	-0.0713	-0.0447	-0.0431
chrI:000189148-000189204		-0.0875	-0.131	0.018	-0.11
chrI:000189406-000189463		-0.128	-0.135	-0.0658	-0.154
chrI:000189653-000189711		-0.0934	-0.112	-0.0531	-0.102
chrI:000189841-000189900		-0.166	-0.0854	-0.14	-0.134
chrI:000190166-000190225		0.0855	-0.0843	-0.00413	0.119
chrI:000190499-000190558		-0.111	-0.0613	0.0328	-0.00301
chrI:000190858-000190917		-0.124	-0.0974	0.0142	-0.0983
chrI:000191247-000191303		-0.0833	-0.025	-0.00111	-0.0149
chrI:000191445-000191504		0.0153	-0.0301	-0.00166	-0.0516
chrI:000191610-000191669		0.0193	-0.0542	0.0131	-0.0463
chrI:000191810-000191869		0.0394	-0.0908	-0.0688	0.0945
chrI:000192070-000192129		-0.0159	-0.0838	0.0851	0.0811
chrI:000192307-000192363		-0.0194	0.0507	0.0113	0.00746
chrI:000192884-000192939		-0.0557	0.138	0.044	-0.11
chrI:000193175-000193229		0.0275	0.0155	-0.00633	-0.127
chrI:000193411-000193468		-0.0836	-0.0759	-0.0848	-0.115
chrI:000193736-000193791		-0.127	-0.0847	-0.063	-0.0279
chrI:000193981-000194035		-0.0693	-0.0069	-0.0355	-0.0237
chrI:000194288-000194347		-0.112	-0.114	-0.00934	-0.0266
chrI:000194654-000194713		-0.0463	-0.114	-0.0286	-0.107
chrI:000194984-000195041		-0.0942	-0.0295	-0.00331	-0.194
chrI:000195157-000195216		-0.072	-0.02	-0.0823	-0.116
chrI:000195461-000195520		-0.122	-0.0741	-0.263	-0.0373
chrI:000195781-000195840		0.0628	-0.0432	-0.162	-0.00756
chrI:000195962-000196021		0.0907	0.00642	-0.0391	0.0521
chrI:000196319-000196377		0.0264	-0.0469	0.037	-0.0096
chrI:000196637-000196696		0.0126	-0.0562	-0.0633	-0.0544
chrI:000196957-000197016		-0.0423	-0.0379	0.0417	-0.0725
chrI:000197280-000197339		-0.022	-0.0645	0.00545	0.0796
chrI:000197559-000197617		-0.0253	-0.0389	0.0688	0.12
chrI:000197893-000197951		-0.0325	-0.16	-0.22	-0.0072
chrI:000198063-000198122		0.00929	-0.0402	-0.187	-0.00712
chrI:000198389-000198448		0.225	-0.13	-0.0947	0.0216
chrI:000198780-000198839		0.0839	0.0589	-0.0187	-0.0179
chrI:000199012-000199071		0.17	-0.0397	0.12	0.0118
chrI:000199290-000199349		0.211	0.0144	-0.0693	0.158
chrI:000199614-000199673		0.0841	-0.065	-0.0276	0.114
chrI:000199968-000200025		-0.092	-0.145	0.056	-0.0992
chrI:000200384-000200443		0.00488	-0.0577	0.16	-0.0494
chrI:000200592-000200651		-0.0569	-0.0773	0.0505	-0.0591
chrI:000200768-000200827		-0.0348	-0.0809	0.0533	0.0144
chrI:000201014-000201073		-0.0779	-0.13	-0.0584	-0.00428
chrI:000201317-000201373		0.0846	-0.0983	-0.16	0.028
chrI:000201626-000201685		0.075	-0.0246	-0.0488	0.0663
chrI:000201978-000202037		0.212	-0.176	-0.0217	0.0509
chrI:000202199-000202258		0.298	-0.0826	0.0467	0.0262
chrI:000202374-000202433		0.424	-0.0298	0.144	0.0476
chrI:000202709-000202768		0.262	-0.0297	-0.0497	-0.0492
chrI:000202952-000203011		0.177	-0.0368	-0.0415	-0.064
chrI:000203247-000203306		0.0381	0.0325	-0.0433	-0.0442
chrI:000203593-000203652		0.0861	0.0192	0.179	-0.0216
chrI:000204028-000204087		0.209	-0.00186	0.163	0.0534
chrI:000204198-000204257		0.318	-0.0326	0.114	0.0364
chrI:000204463-000204522		0.332	0.0164	-0.0281	0.0514
chrI:000204806-000204865		0.226	-0.0619	0.0194	-0.0159
chrI:000205092-000205150		0.38	0.0586	0.105	0.218
chrI:000205276-000205335		0.263	0.00294	0.0152	0.00168
chrI:000205522-000205581		0.201	0.000497	0.0059	-0.0387
chrI:000205886-000205944		0.169	-0.0578	0.00322	-0.105
chrI:000206057-000206114		0.194	-0.105	0.0482	-0.0628
chrI:000206520-000206579		0.262	-0.031	0.0431	0.0735
chrI:000206723-000206782		0.143	-0.0611	-0.0616	-0.0514
chrI:000206969-000207027		-0.101	-0.0468	-0.147	-0.0105
chrI:000207157-000207216		-0.0247	-0.0665	-0.0404	-0.103
chrI:000207329-000207385		-0.0421	0.0344	-0.0351	-0.14
chrI:000207736-000207795		-0.0943	0.0905	0.078	-0.00776
chrI:000207966-000208025		-0.188	0.0623	0.0563	0.0383
chrI:000208276-000208335		-0.206	0.0246	0.139	0.00837
chrI:000208516-000208575		-0.0292	-0.063	0.0339	-0.0349
chrI:000208776-000208835		-0.132	0.0835	-0.044	0.00606
chrI:000209276-000209335		-0.114	-0.00906	-0.0842	-0.114
chrI:000209444-000209501		-0.0852	-0.025	-0.198	-0.121
chrI:000209624-000209682		-0.0499	-0.0184	-0.223	-0.164
chrI:000209957-000210016		-0.0373	-0.00962	-0.169	-0.0539
chrI:000210254-000210310		-0.012	0.0869	-0.0522	-0.0693
chrI:000210439-000210498		0.0975	0.0392	-0.095	-0.0661
chrI:000210835-000210894		0.04	-0.0221	-0.013	-0.0817
chrI:000211163-000211222		-0.0741	-0.0393	0.0368	0.0347
chrI:000211472-000211531		0.0409	-0.0449	-0.0397	0.095
chrI:000211717-000211776		0.0437	-0.0086	0.02	0.0843
chrI:000212039-000212098		0.0356	-0.0974	-0.125	-0.113
chrI:000212329-000212388		-0.0764	0.00492	-0.0951	-0.102
chrI:000212505-000212560		-0.0839	0.00199	-0.0463	-0.0857
chrI:000213049-000213107		-0.0846	0.0422	0.0407	-0.0141
chrI:000213538-000213597		-0.0211	0.082	0.055	-0.0947
chrI:000213874-000213933		0.0146	0.227	0.0588	-0.113
chrI:000214042-000214101		0.123	0.276	0.0613	0.103
chrI:000214256-000214313		0.0579	0.361	0.0829	-0.015
chrI:000214430-000214489		0.184	0.312	0.0104	-0.00236
chrI:000214615-000214669		-0.0778	0.325	0.0371	0.00426
chrI:000214801-000214860		-0.0412	0.368	0.0566	0.0439
chrI:000215135-000215194		0.0158	0.45	0.0705	0.148
chrI:000215319-000215378		-0.00936	0.411	-0.0748	0.103
chrI:000215509-000215563		0.148	0.251	-0.0327	0.0247
chrI:000215760-000215819		0.129	0.297	0.0713	0.048
chrI:000215982-000216040		0.222	0.302	0.0788	0.0158
chrI:000216163-000216222		0.305	0.377	0.181	0.224
chrI:000216447-000216506		0.214	0.0764	-0.0793	-0.0184
chrI:000216677-000216736		0.202	0.0627	-0.0191	0.0283
chrI:000217002-000217061		0.176	-0.00606	0.0405	0.00699
chrI:000217332-000217391		0.119	-0.0132	0.114	-0.0276
chrI:000217571-000217630		0.147	0.0267	0.0714	0.0233
chrI:000217831-000217890		0.135	-0.0239	-0.046	-0.0177
chrI:000217999-000218058		0.116	-0.191	-0.143	0.0219
chrI:000218192-000218251		0.279	-0.0406	-0.0603	0.106
chrI:000218495-000218554		0.00897	-0.076	0.00318	-0.0487
chrI:000218669-000218727		-0.0147	-0.0487	0.0562	-0.0209
chrI:000218899-000218955		-0.0531	0.0668	0.0841	0.0267
chrI:000219392-000219451		-0.0954	-0.0654	0.0635	-0.0534
chrI:000219651-000219710		-0.136	-0.155	-0.112	-0.15
chrI:000219956-000220015		-0.113	-0.0952	-0.128	-0.138
chrI:000220241-000220298		-0.0615	0.0236	-0.091	-0.102
chrI:000220481-000220538		-0.0546	0.0321	0.0328	-0.00886
chrI:000220698-000220757		0.0328	0.125	0.116	0.14
chrI:000220965-000221022		-0.107	0.074	0.14	-0.0414
chrI:000221237-000221290		-0.11	0.193	0.158	0.0224
chrI:000221510-000221569		-0.136	-0.0639	-0.148	-0.0959
chrI:000222055-000222113		7.54e-05	0.0246	0.025	-0.0257
chrI:000222227-000222286		-0.064	0.026	-0.0222	-0.0972
chrI:000222773-000222832		0.0112	-0.108	-0.00033	-0.0287
chrI:000223091-000223150		-0.00961	-0.0531	-0.0191	-0.109
chrI:000223407-000223465		-0.151	-0.124	-0.0682	-0.114
chrI:000223745-000223804		-0.143	-0.12	-0.0539	-0.163
chrI:000224308-000224367		-0.0667	-0.0594	-0.23	-0.114
chrI:000224532-000224588		-0.0257	-0.0926	-0.173	-0.167
chrI:000224727-000224786		-0.106	-0.0747	-0.0514	-0.12
chrI:000224937-000224996		-0.167	-0.189	-0.0486	-0.139
chrI:000225105-000225164		-0.0939	-0.072	0.00548	-0.0542
chrI:000225371-000225429		-0.166	0.00163	0.0938	-0.0316
chrI:000225703-000225761		-0.077	0.0317	0.0962	-0.0818
chrI:000225998-000226056		-0.0753	-0.0658	0.129	-0.0822
chrI:000226356-000226415		0.00577	-0.0713	0.18	-0.136
chrI:000226662-000226720		-0.124	-0.0902	0.00241	-0.0862
chrI:000227006-000227065		0.12	-0.0456	0.126	-0.0882
chrI:000227192-000227251		-0.00347	-0.017	0.128	-0.108
chrI:000227437-000227494		-0.0161	-0.0276	0.0531	-0.0461
chrI:000227661-000227720		-0.0374	-0.0478	0.00502	-0.0274
chrI:000227855-000227914		-0.00478	0.000315	0.125	-0.0275
chrI:000228188-000228247		0.0581	-0.0582	-0.0336	-0.0198
chrI:000228513-000228570		-0.0165	-0.101	0.0632	-0.052
chrI:000228832-000228890		0.0351	-0.137	-0.0115	0.00126
chrI:000229033-000229089		0.188	0.0996	0.155	0.0776
chrI:000229294-000229353		0.102	0.154	0.228	0.111
chrI:000229530-000229589		0.00741	0.0583	0.0581	0.0506
chrI:000229844-000229903		-0.059	-0.0565	-0.076	-0.0433
chrI:000230056-000230115		-0.166	0.00859	-0.0236	-0.135
chrI:000230458-000230517		-0.116	-0.0767	0.214	-0.0424
chrI:000230748-000230805		0.0339	-0.0938	0.251	0.0572
chrI:000230962-000231021		0.0142	-0.0252	0.0659	0.0393
chrI:000231205-000231264		-0.0173	-0.00899	0.0571	-0.0303
chrI:000231428-000231487		0.0874	0.0109	-0.0485	-0.0285
chrI:000231696-000231755		0.0132	0.0353	0.102	-0.0233
chrI:000231877-000231934		0.0192	0.0466	0.112	0.024
chrI:000232218-000232273		-0.0508	-0.0833	0.0151	-0.14
chrI:000232435-000232492		-0.0964	-0.103	-0.0485	-0.0909
chrI:000232701-000232760		0.0433	0.0783	0.15	0.185
chrI:000232926-000232985		-0.0667	-8.23e-05	0.0832	0.0502
chrI:000233185-000233244		-0.231	-0.0788	-0.154	-0.0431
chrI:000233412-000233470		-0.262	-0.14	-0.197	-0.0948
chrI:000233693-000233752		-0.265	-0.124	-0.204	-0.0732
chrI:000233946-000234004		-0.0911	-0.0994	-0.019	-0.107
chrI:000234170-000234229		-0.0273	0.000285	-0.113	-0.15
chrI:000234497-000234556		0.0196	0.0532	-0.142	-0.0497
chrI:000234781-000234840		-0.0736	-0.0118	-0.0656	-0.128
chrI:000234946-000235002		-0.11	0.0311	0.0296	0.0215
chrI:000235167-000235226		-0.0752	0.0948	0.181	-0.0204
chrI:000235351-000235410		-0.043	0.126	0.108	-0.0071
chrI:000235603-000235662		-0.078	0.105	-0.115	-0.0432
chrI:000235779-000235838		-0.119	0.015	0.0196	-0.0829
chrI:000236131-000236190		0.0253	0.165	0.0452	0.0982
chrI:000236470-000236529		-0.0419	0.218	-0.0271	0.0666
chrI:000236836-000236893		0.0165	0.387	0.186	0.103
chrI:000237207-000237266		-0.111	0.471	0.113	-0.0425
chrI:000237481-000237539		0.1	0.656	-0.0107	0.146
chrI:000237728-000237785		0.11	0.758	0.0381	0.252
chrI:000237944-000238003		0.108	0.796	0.13	0.276
chrI:000238258-000238316		0.149	0.704	0.02	0.217
chrI:000238466-000238525		0.347	0.954	0.0182	0.41
chrI:000238672-000238731		0.37	0.941	0.104	0.386
chrI:000238968-000239027		0.212	0.781	0.103	0.308
chrI:000239367-000239426		0.422	0.811	0.00278	0.249
chrI:000239554-000239613		0.313	0.565	-0.0558	0.0853
chrI:000239935-000239994		0.414	0.794	-0.0172	0.342
chrI:000240335-000240394		0.23	0.465	-0.205	0.121
chrI:000240702-000240761		0.0705	0.406	-0.0596	0.114
chrI:000241001-000241060		0.106	0.238	-0.0595	0.0594
chrI:000241224-000241283		0.0109	0.115	-0.0483	0.0832
chrI:000241480-000241539		-0.00265	0.0453	0.0803	0.0309
chrI:000241677-000241732		0.0165	0.0823	-0.0558	0.0547
chrI:000241909-000241968		-0.137	0.0796	-0.0981	-0.0497
chrI:000242118-000242177		-0.0731	0.107	-0.0822	-0.0593
chrI:000242430-000242489		-0.0269	0.168	-0.137	0.0179
chrI:000242770-000242829		-0.0441	0.0243	-0.086	-0.136
chrI:000243131-000243190		0.207	0.101	0.165	0.0593
chrI:000243305-000243364		0.0586	0.0187	0.0787	-0.0154
chrI:000243486-000243545		0.078	-0.0327	-0.179	-0.0682
chrI:000243756-000243815		0.101	0.0252	-0.236	-0.0176
chrI:000244044-000244103		0.209	0.153	-0.196	0.135
chrI:000244454-000244513		0.152	0.169	-0.114	0.0664
chrI:000244642-000244701		-0.0414	0.0997	-0.0593	0.0118
chrI:000244939-000244998		-0.00172	0.00625	0.0468	-0.0821
chrI:000245180-000245239		0.0346	-0.0626	-0.00215	-0.0501
chrI:000245369-000245428		-0.0223	-0.0626	-0.0256	-0.0523
chrI:000245707-000245766		0.0309	-0.0958	-0.0459	-0.0677
chrI:000245926-000245985		0.0611	-0.0208	0.0278	0.0263
chrI:000246306-000246365		0.21	-0.00674	0.0619	-0.0274
chrI:000246501-000246560		0.217	-0.114	0.0125	-0.0766
chrI:000246848-000246906		0.126	-0.00931	-0.0149	0.0655
chrI:000247120-000247174		0.141	-0.0333	0.201	0.127
chrI:000247479-000247538		0.131	0.0246	0.113	0.0293
chrI:000248025-000248084		-0.0595	-0.132	-0.212	-0.133
chrI:000248277-000248333		-0.00263	0.00434	-0.0137	-0.0944
chrI:000248556-000248615		-0.0379	0.00215	0.0379	-0.03
chrI:000248838-000248897		0.0303	0.00553	-0.0694	-0.031
chrI:000249095-000249154		0.0345	0.0507	-0.124	0.0638
chrI:000249421-000249480		0.129	0.0899	-0.164	0.0487
chrI:000249778-000249835		0.152	0.125	0.0356	0.0431
chrI:000250012-000250071		-0.0227	-0.0329	0.086	0.0118
chrI:000250192-000250251		-0.0433	-0.149	0.027	-0.077
chrI:000250511-000250570		-0.127	-0.121	-0.106	-0.0655
chrI:000250703-000250762		-0.148	-0.0915	-0.105	-0.0743
chrI:000250918-000250977		0.0854	0.00267	-0.0246	0.046
chrI:000251095-000251154		0.174	0.0144	0.125	0.105
chrI:000251633-000251692		-0.0426	-0.0106	-0.0372	-0.0372
chrI:000252203-000252259		0.0336	0.0747	-0.107	0.00869
chrI:000252382-000252441		0.0208	0.043	0.0511	0.0258
chrI:000252564-000252623		-0.0304	0.0183	0.0991	-0.0387
chrI:000252781-000252840		0.036	0.0347	0.0499	0.0175
chrI:000253007-000253066		-0.0177	0.114	-0.0268	0.0324
chrI:000253458-000253517		0.14	0.196	0.0438	0.0233
chrI:000253673-000253731		0.122	0.258	0.0721	0.0116
chrI:000254075-000254131		0.00791	0.096	-0.11	-0.105
chrI:000254281-000254340		0.0329	0.171	0.0895	-0.0961
chrI:000254496-000254555		0.163	0.266	0.128	-0.0821
chrI:000254684-000254743		0.0931	0.352	0.0339	0.0869
chrI:000254854-000254913		0.0649	0.31	0.0374	0.053
chrI:000255154-000255212		0.0618	0.204	0.0846	-0.0585
chrI:000255578-000255637		0.141	0.172	-0.0244	0.0827
chrI:000255898-000255957		0.0207	-0.0308	-0.0265	-0.0828
chrI:000256100-000256158		0.192	0.136	0.186	0.0682
chrI:000256382-000256441		0.206	0.0999	0.145	0.0406
chrI:000256818-000256877		0.114	0.0282	0.175	0.012
chrI:000257109-000257168		-0.0347	-0.0596	-0.147	-0.0588
chrI:000257446-000257502		0.136	-0.0405	0.0243	-0.0269
chrI:000257677-000257731		0.000242	0.0829	0.0289	-0.0226
chrI:000257840-000257899		-0.0409	0.0387	-0.0701	-0.123
chrI:000258018-000258075		-0.0193	0.0214	-0.0522	-0.108
chrI:000258340-000258399		-0.0911	-0.122	-0.0933	-0.163
chrI:000258581-000258640		-0.231	-0.165	-0.0716	-0.119
chrI:000258788-000258847		-0.167	-0.111	-0.0633	-0.13
chrI:000259017-000259075		0.0128	-0.0286	0.126	-0.0425
chrI:000259321-000259379		-0.00317	-0.133	0.0943	-0.0494
chrI:000259570-000259629		0.105	-0.0567	0.0643	0.0108
chrI:000259983-000260042		0.0438	0.0279	0.181	0.085
chrI:000260324-000260383		-0.0261	-0.0838	0.0598	-0.00239
chrI:000260628-000260687		-0.134	-0.00783	0.0621	-0.0914
chrI:000260885-000260943		-0.0457	0.0861	0.173	0.0475
chrI:000261152-000261211		-0.0629	-0.000917	-0.0606	0.0748
chrI:000261430-000261489		0.0253	-0.042	-0.12	-0.0139
chrI:000261646-000261705		0.0189	-0.0787	0.012	-0.00432
chrI:000261900-000261959		-0.0217	0.019	0.155	0.0376
chrI:000262147-000262205		-0.00293	0.0399	0.0723	0.00278
chrI:000262357-000262415		-0.102	-0.0418	-0.042	-0.0421
chrI:000262606-000262663		-0.126	-0.129	-0.0912	-0.0587
chrI:000262839-000262898		-0.167	-0.166	0.0586	0.0607
chrI:000263238-000263297		-0.15	-0.0799	0.0454	0.0798
chrI:000263479-000263538		-0.152	-0.0876	-0.0117	0.00298
chrI:000263713-000263772		-0.0698	0.000262	0.0554	-0.0447
chrI:000263942-000264001		-0.0746	-0.0019	0.154	0.0142
chrI:000264113-000264172		-0.0712	0.032	-0.0286	0.00693
chrI:000264451-000264510		-0.0181	-0.0397	0.00131	0.0247
chrI:000264727-000264786		0.0303	-0.0216	-0.0672	0.141
chrI:000264895-000264952		0.0817	-0.0697	-0.0907	0.106
chrI:000265068-000265127		0.0369	-0.0203	-0.00581	0.0866
chrI:000265328-000265387		-0.103	-0.0196	-0.103	0.0223
chrI:000265624-000265683		0.0556	-0.122	-0.00125	-0.00192
chrI:000266131-000266190		0.0112	-0.187	-0.0353	-0.058
chrI:000266571-000266630		-0.0304	-0.13	-0.067	-0.0659
chrI:000266830-000266889		0.122	-0.157	-0.0305	-0.0731
chrI:000267021-000267080		0.0918	-0.136	0.0365	-0.0615
chrI:000267198-000267257		0.187	0.00937	0.0294	0.0232
chrI:000267497-000267556		0.0686	-0.0649	-0.0516	0.0274
chrI:000267689-000267746		-0.0493	-0.0559	-0.157	-0.116
chrI:000267888-000267947		-0.106	-0.0676	-0.175	-0.0332
chrI:000268117-000268176		-0.0615	-0.016	-0.2	0.0179
chrI:000268313-000268372		-0.0332	-0.0859	0.0226	-0.0262
chrI:000268664-000268722		-0.055	-0.0652	0.0414	-0.0622
chrI:000268845-000268904		-0.0632	-0.0118	0.0419	-0.0464
chrI:000269063-000269116		-0.00227	0.0297	0.0591	0.0431
chrI:000269310-000269369		-0.0431	-0.114	0.00944	-0.131
chrI:000269475-000269534		-0.14	-0.102	0.0702	-0.117
chrI:000269650-000269709		-0.135	-0.088	0.0863	-0.0912
chrI:000269891-000269950		-0.045	-0.0554	0.126	-0.0109
chrI:000270089-000270148		-0.132	-0.12	0.132	-0.0781
chrI:000270425-000270484		-0.166	-0.0929	0.0119	-0.0626
chrI:000270601-000270660		-0.0994	-0.112	-0.0221	-0.109
chrI:000270955-000271014		-0.0359	-0.0936	0.195	0.0129
chrI:000271200-000271258		-0.0221	-0.105	0.0585	-0.0266
chrI:000271471-000271530		-0.141	-0.111	0.0539	-0.0516
chrI:000271665-000271724		-0.134	-0.111	0.123	-0.0423
chrI:000271938-000271997		-0.197	-0.263	-0.198	-0.0945
chrI:000272236-000272295		-0.0501	0.0632	0.0988	-0.0241
chrI:000272440-000272499		-0.145	0.102	0.093	0.0092
chrI:000272744-000272803		-0.204	-0.053	0.107	-0.131
chrI:000272983-000273042		-0.0364	-0.117	-0.0232	-0.0296
chrI:000273257-000273316		-0.0964	-0.0218	0.0114	-0.122
chrI:000273669-000273728		-0.0315	-0.0716	0.0338	-0.114
chrI:000273974-000274032		0.127	-0.00215	0.0428	-0.115
chrI:000274194-000274253		0.122	-0.0424	0.0414	-0.0207
chrI:000274477-000274536		0.167	-0.0529	0.114	-0.0525
chrI:000274769-000274828		0.106	-0.0853	0.0458	0.00463
chrI:000275008-000275067		0.0683	0.00135	0.0664	0.00152
chrI:000275387-000275446		-0.044	-0.0233	0.00253	0.0164
chrI:000275640-000275699		-0.123	-0.101	-0.0449	-0.0885
chrI:000276074-000276133		-0.138	-0.0728	-0.012	-0.0904
chrI:000276246-000276303		-0.125	0.0577	-0.0099	-0.0177
chrI:000276799-000276857		0.0793	-0.0691	0.0119	-0.106
chrI:000277341-000277400		-0.174	-0.154	-0.0617	-0.116
chrI:000277730-000277787		-0.132	-0.07	-0.0649	-0.0488
chrI:000277936-000277994		-0.0335	-0.122	-0.028	-0.00666
chrI:000278425-000278484		-0.01	-0.0157	0.185	0.0642
chrI:000278712-000278770		-0.0304	-0.0384	0.117	-0.0148
chrI:000278878-000278937		-0.0511	-0.0682	0.156	-0.0326
chrI:000279135-000279194		-0.132	-0.0249	0.118	-0.0272
chrI:000279350-000279409		-0.148	-0.0887	-0.0459	-0.179
chrI:000279530-000279585		-0.135	-0.0364	-0.00273	-0.161
chrI:000279801-000279856		0.00105	-0.0455	0.032	-0.172
chrI:000280103-000280162		-0.189	-0.0488	-0.0166	0.0325
chrI:000280481-000280539		-0.287	-0.0754	-0.071	-0.0766
chrI:000280705-000280764		-0.181	-0.0638	0.00748	-0.0834
chrI:000280978-000281035		-0.137	-0.0574	0.00749	-0.109
chrI:000281261-000281320		-0.0762	-0.0609	0.212	0.0228
chrI:000281547-000281606		0.0612	0.0144	0.272	0.0533
chrI:000281720-000281779		0.0641	-0.0471	-0.0842	0.0198
chrI:000281927-000281986		0.00643	-0.156	-0.138	-0.133
chrI:000282152-000282208		-0.144	-0.164	-0.2	-0.0101
chrI:000282499-000282558		-0.185	-0.015	-0.0601	0.0135
chrI:000282839-000282898		-0.0883	-0.0896	-0.0795	0.0456
chrI:000283055-000283114		0.0459	0.00872	-0.0887	0.0997
chrI:000283289-000283346		-0.00259	0.0236	-0.0219	0.0378
chrI:000283618-000283677		-0.0951	-0.0919	-0.0692	-0.0795
chrI:000283788-000283844		-0.122	-0.0883	-0.0442	-0.125
chrI:000284055-000284114		-0.118	-0.02	-0.045	-0.0411
chrI:000284258-000284315		-0.108	-0.0376	0.0104	-0.0616
chrI:000284560-000284619		-0.148	-0.0965	0.0383	-0.134
chrI:000284873-000284932		-0.19	-0.0958	0.0341	-0.143
chrI:000285072-000285131		-0.165	-0.143	-0.223	-0.166
chrI:000285368-000285426		-0.0478	-0.0796	-0.153	-0.167
chrI:000285582-000285641		-0.00258	-0.17	0.031	-0.207
chrI:000285850-000285909		0.0266	-0.0468	0.0354	-0.0933
chrI:000286025-000286083		0.00677	-0.051	0.0297	-0.165
chrI:000286207-000286266		-0.0846	-0.204	-0.0697	-0.171
chrI:000286606-000286665		-0.175	-0.161	-0.076	-0.0706
chrI:000286855-000286914		-0.129	-0.113	-0.0151	-0.0511
chrI:000287109-000287168		-0.101	-0.0311	0.0828	0.000425
chrI:000287290-000287347		-0.163	-0.158	-0.0184	-0.0415
chrI:000287542-000287601		0.00344	-0.117	0.0397	-0.0701
chrI:000287727-000287786		-0.0543	-0.172	-0.0569	-0.0611
chrI:000287906-000287965		-0.0715	-0.0415	0.0444	0.00739
chrI:000288148-000288207		-0.0959	0.0322	0.178	0.00403
chrI:000288448-000288507		-0.101	-0.0399	0.0151	-0.025
chrI:000288747-000288806		-0.19	-0.117	-0.222	-0.122
chrI:000289072-000289131		-0.0108	-0.0589	-0.106	0.0618
chrI:000289432-000289491		0.139	0.0648	0.0445	-0.0475
chrI:000289698-000289756		0.194	0.153	0.135	0.0157
chrI:000289955-000290014		0.181	0.178	0.243	0.143
chrI:000290372-000290431		-0.124	-0.125	0.0251	-0.259
chrI:000290549-000290608		-0.163	-0.124	0.00427	-0.0968
chrI:000290821-000290879		-0.0867	0.0306	0.0592	-0.039
chrI:000291063-000291122		-0.0872	0.0761	0.0973	-0.0784
chrI:000291469-000291528		-0.0102	0.0214	0.127	-0.0178
chrI:000291647-000291706		-0.0827	-0.104	0.0264	-0.0872
chrI:000291951-000292010		-0.00995	-0.00938	0.123	-0.0314
chrI:000292168-000292227		-0.116	-0.0264	0.129	0.00409
chrI:000292441-000292500		-0.0906	-0.049	0.0076	-0.0719
chrI:000292698-000292757		-0.0368	-0.109	-0.208	-0.0825
chrI:000293016-000293075		-0.0582	-0.0145	0.0404	-0.0964
chrI:000293275-000293334		-0.0778	-0.0134	0.105	-0.0906
chrI:000293616-000293675		-0.0384	-0.0325	0.0983	-0.0776
chrI:000293796-000293855		0.017	-0.1	0.0601	-0.134
chrI:000293977-000294036		0.0768	-0.00711	0.0983	0.0712
chrI:000294326-000294385		0.0482	0.02	0.154	0.0269
chrI:000294569-000294628		0.182	0.136	-0.0196	0.303
chrI:000294738-000294797		0.042	-0.0115	-0.122	0.048
chrI:000294961-000295020		-0.0299	-0.0604	-0.0386	-0.0568
chrI:000295212-000295271		-0.0711	-0.0819	-0.0356	-0.0595
chrI:000295427-000295483		-0.0436	-0.125	-0.0708	-0.0204
chrI:000295772-000295831		-0.0592	-0.139	-0.143	-0.1
chrI:000296156-000296215		-0.00426	-0.0883	-0.0128	0.0226
chrI:000296364-000296423		0.193	-0.131	0.11	-0.00967
chrI:000296891-000296950		-0.041	-0.044	-0.0712	0.0716
chrI:000297103-000297162		-0.0129	-0.129	-0.0348	-0.15
chrI:000297271-000297329		-0.127	-0.107	-0.128	-0.227
chrI:000297460-000297519		-0.0349	-0.0564	-0.122	-0.0679
chrI:000297670-000297729		-0.16	-0.0673	-0.139	-0.129
chrI:000297932-000297989		0.00105	-0.0721	-0.0419	-0.0457
chrI:000298396-000298455		-0.129	-0.112	0.0104	-0.111
chrI:000298688-000298747		0.0998	-0.127	0.0469	-0.0271
chrI:000298969-000299028		0.0957	-0.0999	-0.131	0.0755
chrI:000299139-000299198		0.0878	-0.0292	-0.0961	0.069
chrI:000299403-000299462		0.0479	-0.0333	-0.0877	0.114
chrI:000299709-000299767		-0.0828	-0.0322	-0.0746	-0.0253
chrI:000300067-000300126		-0.154	-0.0939	0.0789	0.0298
chrI:000300402-000300461		-0.113	-0.0545	0.076	-0.0592
chrI:000300576-000300629		-0.103	-0.0686	0.0797	-0.0894
chrI:000300797-000300856		-0.169	-0.0497	0.0279	-0.198
chrI:000301143-000301202		0.0131	-0.0665	-0.173	-0.118
chrI:000301475-000301534		-0.0327	-0.023	-0.0866	0.0805
chrI:000301737-000301796		0.0428	-0.0864	-0.0392	0.0288
chrI:000302206-000302265		0.0736	0.0232	0.059	0.122
chrI:000302468-000302527		-0.139	-0.073	0.0561	0.0365
chrI:000302711-000302770		0.0093	-0.0874	0.0551	-0.0576
chrI:000302937-000302996		-0.0408	-0.0598	0.174	-0.148
chrI:000303116-000303173		-0.0176	0.022	0.0416	-0.0411
chrI:000303380-000303438		-0.0326	0.0319	-0.0183	-0.0579
chrI:000303684-000303743		-0.0138	0.083	-0.101	0.076
chrI:000303977-000304036		0.117	0.158	-0.0234	0.0199
chrI:000304317-000304376		0.109	0.0368	0.0247	0.0341
chrI:000304481-000304540		0.128	-0.151	-0.0923	-0.0932
chrI:000304774-000304833		-0.0315	-0.107	-0.148	-0.0365
chrI:000305108-000305167		-0.0226	-0.0136	-0.0841	0.0216
chrI:000305324-000305383		0.0705	0.0616	0.0948	0.0865
chrI:000305550-000305607		0.0491	-0.00906	0.0232	-0.0588
chrI:000305953-000306012		0.00195	0.0721	-0.00878	0.00258
chrI:000306164-000306223		0.0653	-0.0121	-0.111	0.0551
chrI:000306603-000306662		0.177	0.0441	-0.00777	0.133
chrI:000306824-000306883		0.0732	0.124	0.142	0.122
chrI:000307028-000307083		-0.0895	-0.0647	-0.0922	-0.0586
chrI:000307222-000307281		-0.206	-0.186	-0.0772	-0.22
chrI:000307543-000307602		-0.174	-0.243	-0.197	-0.114
chrI:000307712-000307771		-0.0521	-0.155	-0.0176	-0.101
chrI:000308003-000308062		0.0522	-0.0488	0.0161	-0.00126
chrI:000308188-000308246		0.152	-0.0726	-0.202	0.0786
chrI:000308396-000308455		0.0499	-0.0949	-0.191	-0.127
chrI:000308703-000308759		-0.0415	-0.12	-0.0802	-0.0946
chrI:000308928-000308987		-0.0828	-0.0656	0.105	-0.102
chrI:000309109-000309168		-0.0536	-0.0367	0.206	-0.0643
chrI:000309347-000309406		-0.0549	-0.0255	0.0801	-0.164
chrI:000309574-000309633		-0.0218	-0.0396	-0.041	-0.0381
chrI:000309871-000309930		0.0213	-0.0483	-0.0573	0.0109
chrI:000310230-000310289		-0.00697	-0.0878	-0.0402	0.00966
chrI:000310470-000310529		0.0701	-0.0116	-0.00565	0.0208
chrI:000310737-000310796		0.0291	-0.0877	-0.0139	-0.0725
chrI:000310948-000311007		-0.0411	-0.0694	0.022	-0.0672
chrI:000311363-000311422		-0.138	-0.139	0.0383	-0.0195
chrI:000311676-000311735		0.135	-0.000438	-0.137	0.0149
chrI:000311870-000311929		0.165	0.00124	-0.054	0.183
chrI:000312109-000312168		0.0587	-0.0387	-0.0236	0.0387
chrI:000312534-000312593		0.0919	-0.117	0.0391	-0.114
chrI:000312710-000312769		-0.0125	-0.0672	0.147	-0.073
chrI:000312937-000312996		-0.0527	-0.0405	0.13	-0.0851
chrI:000313159-000313214		-0.109	-0.0291	0.175	-0.045
chrI:000313382-000313440		-0.076	-0.138	0.117	-0.00322
chrI:000313899-000313957		0.0234	-0.0615	0.148	0.053
chrI:000314214-000314273		0.00457	-0.0858	-0.0577	-0.0451
chrI:000314573-000314632		-0.031	-0.00979	0.124	-0.0524
chrI:000314790-000314849		-0.0826	-0.076	0.0555	-0.0939
chrI:000315175-000315234		-0.037	-0.0416	-0.256	-0.064
chrI:000315488-000315547		-0.0636	0.0149	-0.123	0.107
chrI:000315989-000316048		-0.0716	0.0819	0.0878	0.0628
chrI:000316297-000316356		-0.0629	0.0369	0.135	0.0532
chrI:000316474-000316533		0.235	-0.11	0.164	-0.0157
chrI:000316644-000316701		-0.0337	-0.135	0.104	-0.0332
chrI:000317134-000317193		-0.0749	-0.074	-0.0951	-0.141
chrI:000317386-000317445		-0.0419	-0.119	-0.0571	-0.136
chrI:000317722-000317781		-0.136	-0.123	0.111	-0.077
chrI:000317960-000318019		-0.0201	-0.16	0.171	-0.0688
chrI:000318140-000318199		-0.0536	-0.152	0.103	-0.151
chrI:000318588-000318645		-0.116	-0.0931	-0.0653	-0.115
chrI:000318862-000318920		-0.0715	-0.062	-0.0523	-0.185
chrI:000319062-000319121		0.0314	-0.126	0.0394	-0.0123
chrI:000319297-000319356		-0.0282	-0.132	-0.022	-0.0117
chrI:000319750-000319806		-0.053	-0.0444	0.0873	0.0108
chrI:000320092-000320151		-0.0958	-0.102	0.133	-0.103
chrI:000320300-000320359		-0.0841	-0.103	0.112	-0.12
chrI:000320548-000320606		-0.0375	-0.025	0.0777	-0.0344
chrI:000320977-000321036		-0.0208	-0.0392	0.0183	0.0292
chrI:000321268-000321321		-0.0307	-0.114	-0.0989	-0.0511
chrI:000321455-000321514		-0.0292	-0.142	-0.0719	-0.0555
chrI:000321687-000321743		0.00703	-0.0806	-0.019	0.0577
chrI:000321972-000322031		-0.0136	-0.0344	0.128	0.168
chrI:000322445-000322504		-0.0465	-0.0436	0.114	0.0279
chrI:000322912-000322967		-0.0534	0.0358	-0.0967	0.032
chrI:000323174-000323233		-0.105	-0.0668	-0.0755	-0.13
chrI:000323351-000323410		-0.102	-0.0677	0.0462	-0.0822
chrI:000323833-000323892		-0.0503	0.0273	-0.12	-0.00474
chrI:000324097-000324156		-0.0447	0.13	-0.0676	0.000856
chrI:000324314-000324372		-0.156	0.0528	-0.118	-0.0988
chrI:000324603-000324662		-0.158	0.0152	0.0623	-0.0564
chrI:000324769-000324826		-0.0151	0.16	-0.158	0.0849
chrI:000325062-000325120		-0.0458	0.1	-0.173	0.0606
chrI:000325248-000325307		-0.0579	0.161	-0.223	0.0888
chrI:000325438-000325495		0.00465	0.149	0.034	0.114
chrI:000325672-000325731		-0.0166	0.164	-0.19	0.0353
chrI:000325936-000325995		0.0719	0.14	-0.172	0.106
chrI:000326109-000326168		0.0988	0.313	0.0719	0.332
chrI:000326314-000326373		-0.0384	0.126	-0.271	0.14
chrI:000326502-000326560		-0.0314	0.0822	-0.104	0.0708
chrI:000326764-000326821		-0.0306	0.108	0.00879	-0.044
chrI:000326949-000327008		-0.0213	0.15	0.0523	0.00298
chrI:000327173-000327232		-0.0557	-0.0213	0.00759	-0.101
chrI:000327394-000327453		-0.101	-0.0286	-0.106	-0.147
chrI:000327640-000327696		0.0019	-0.00701	-0.115	-0.126
chrI:000327815-000327874		-0.161	-0.206	-0.053	-0.173
chrI:000328192-000328251		0.0406	-0.103	0.00589	0.032
chrI:000328593-000328652		-0.113	-0.0107	-0.0787	0.0137
chrI:000328949-000329008		-0.0509	-0.0787	0.00444	-0.0133
chrI:000329115-000329174		0.0528	-0.0871	-0.0151	-0.0759
chrI:000329401-000329460		0.0467	-0.164	-0.0545	0.0209
chrI:000329865-000329924		0.00244	0.0662	0.0752	-0.011
chrI:000330373-000330432		0.0148	-0.0115	0.0538	0.0284
chrI:000330706-000330765		-0.0237	-0.0833	-0.0392	0.0119
chrI:000330950-000331006		0.0213	-0.0196	-0.155	-0.145
chrI:000331469-000331528		-0.18	-0.0996	-0.0569	-0.135
chrI:000331804-000331863		-0.0715	0.041	-0.0342	-0.00843
chrI:000332324-000332382		-0.141	-0.0539	-0.112	-0.0358
chrI:000332635-000332693		-0.0403	-0.0865	-0.299	-0.014
chrI:000332846-000332905		-0.0384	0.00271	0.00719	0.108
chrI:000333166-000333225		0.0146	0.0372	-0.152	0.0184
chrI:000333397-000333454		-0.0352	0.0067	0.044	0.0495
chrI:000333678-000333735		-0.0818	-0.042	-0.0424	-0.0406
chrI:000333919-000333978		-0.0242	-0.142	-0.00382	0.00172
chrI:000334212-000334271		0.0585	-0.0742	0.044	0.064
chrI:000334526-000334585		0.111	-0.097	0.0732	0.132
chrI:000334749-000334808		-0.122	-0.139	0.0546	-0.145
chrI:000334939-000334996		-0.186	-0.0939	0.0375	-0.0343
chrI:000335260-000335319		-0.156	-0.0303	0.0371	-0.102
chrI:000335443-000335498		-0.173	-4.92e-05	0.0543	-0.0385
chrI:000335636-000335694		-0.155	-0.0955	-0.0179	-0.157
chrI:000335931-000335990		-0.232	-0.136	-0.0373	-0.0658
chrI:000336134-000336193		-0.00463	0.0607	0.0731	0.217
chrI:000336382-000336439		-0.0565	-0.0918	-0.167	0.0166
chrI:000336618-000336677		-0.128	-0.155	-0.141	-0.105
chrI:000336921-000336980		-0.123	-0.051	-0.0349	-0.0441
chrI:000337137-000337196		-0.0805	-0.0911	-0.0335	-0.0576
chrI:000337325-000337384		-0.126	-0.15	-0.0145	-0.022
chrI:000337654-000337713		-0.107	-0.00489	-0.00271	0.0457
chrI:000338208-000338267		-0.104	-0.0746	0.043	-0.068
chrI:000338417-000338476		-0.134	-0.156	-0.0145	-0.111
chrI:000338587-000338646		-0.205	-0.15	0.0127	-0.117
chrI:000338957-000339016		0.0377	-0.252	-0.0243	0.00368
chrI:000339349-000339408		0.117	0.0158	-0.0548	0.00648
chrI:000339638-000339697		0.0837	-0.134	-0.26	-0.0826
chrI:000339858-000339917		0.081	-0.0146	0.0201	0.0141
chrI:000340069-000340128		0.0161	0.0169	-0.107	0.0386
chrI:000340329-000340388		-0.114	-0.0371	-0.0619	-0.0729
chrI:000340642-000340699		-0.157	-0.0829	-0.0913	-0.143
chrI:000340848-000340906		-0.114	-0.00983	0.0209	-0.0123
chrI:000341162-000341220		-0.0273	-0.015	-0.113	-0.104
chrI:000341536-000341592		0.0521	-0.102	-0.0312	-0.117
chrI:000341815-000341874		0.104	0.0189	0.00359	-0.00455
chrI:000342038-000342097		0.149	-0.00547	-0.0384	-0.000997
chrI:000342323-000342382		0.186	-0.0704	0.118	0.0996
chrI:000342582-000342641		0.126	-0.056	0.0284	0.0501
chrI:000342870-000342929		0.148	-0.082	-0.0279	0.129
chrI:000343107-000343166		0.0637	-0.0247	0.0802	0.123
chrI:000343386-000343445		0.0449	-0.0948	0.0769	-0.0253
chrI:000343596-000343655		0.0812	-0.0671	0.0948	0.00961
chrI:000343831-000343889		-0.0263	-0.0322	-0.0111	0.0417
chrI:000344077-000344136		-0.0723	-0.0494	0.0486	-0.013
chrI:000344347-000344404		-0.135	-0.0212	0.0548	-0.0264
chrI:000344584-000344643		-0.0386	-0.0173	0.0074	-0.0839
chrI:000344918-000344977		-0.00182	-0.0691	-0.015	-0.23
chrI:000345192-000345251		0.173	-0.00153	0.0136	-0.0397
chrI:000345379-000345438		0.183	0.0496	0.133	-0.017
chrI:000345624-000345681		0.202	0.101	0.0636	0.115
chrI:000345817-000345876		-0.0974	-0.154	-0.0233	-0.0369
chrI:000346159-000346218		-0.0675	-0.109	0.0367	-0.084
chrI:000346335-000346394		-0.0811	-0.126	-0.0161	-0.123
chrI:000346531-000346590		-0.0502	-0.0664	-0.0255	-0.00533
chrI:000346891-000346950		-0.135	-0.0802	-0.0373	-0.0671
chrI:000347110-000347167		-0.16	-0.00724	0.0446	-0.00114
chrI:000347327-000347386		-0.124	-0.0331	0.096	-0.0408
chrI:000347665-000347722		-0.104	-0.0565	-0.0176	0.106
chrI:000347873-000347932		-0.0832	-0.0773	-0.0454	0.0617
chrI:000348050-000348109		-0.0958	-0.122	-0.033	-0.0216
chrI:000348222-000348281		-0.0726	-0.114	-0.122	0.0115
chrI:000348579-000348638		-0.172	-0.126	-0.0833	0.0575
chrI:000348899-000348958		-0.23	-0.187	-0.153	-0.0616
chrI:000349117-000349176		0.131	-0.166	-0.0332	-0.121
chrI:000349348-000349407		0.00172	-0.161	-0.0884	-0.161
chrI:000349848-000349907		0.072	0.0193	0.125	-0.00549
chrI:000350148-000350207		-0.0836	-0.0985	-0.175	0.0412
chrI:000350322-000350379		-0.0608	-0.0712	-0.121	-0.0138
chrI:000350652-000350710		0.152	-0.0103	0.0996	0.00512
chrI:000351011-000351067		0.106	-0.0217	0.122	-0.00906
chrI:000351388-000351447		0.143	0.0117	0.109	-0.0106
chrI:000351677-000351736		-0.0209	-0.185	-0.0791	-0.145
chrI:000351927-000351984		-0.0802	-0.165	-0.0121	-0.138
chrI:000352122-000352181		0.005	-0.0817	0.094	0.0189
chrI:000352350-000352409		-0.201	-0.182	-0.0941	-0.104
chrI:000352569-000352628		-0.165	-0.0979	0.00598	-0.132
chrI:000352848-000352905		-0.163	-0.0347	0.0636	-0.1
chrI:000353213-000353271		-0.14	-0.0937	-0.121	-0.113
chrI:000353410-000353469		-0.156	-0.16	-0.112	-0.0863
chrI:000353581-000353640		0.0342	-0.00519	-0.124	-0.013
chrI:000353863-000353922		0.000214	-0.06	-0.127	-0.00123
chrI:000354032-000354091		-0.0077	-0.0629	-0.116	0.0198
chrI:000354287-000354346		-0.114	-0.00262	0.066	0.00305
chrI:000354494-000354552		-0.176	-0.0504	0.0568	-0.0978
chrI:000354813-000354872		-0.0766	-0.24	0.136	-0.137
chrI:000355054-000355113		-0.084	-0.121	-0.0189	-0.101
chrI:000355424-000355483		-0.101	-0.0986	-0.0171	-0.102
chrI:000355655-000355714		0.00283	-0.0575	0.0979	-0.0608
chrI:000355895-000355954		0.101	-0.0232	0.137	0.0461
chrI:000356206-000356265		-0.0479	-0.102	0.0782	0.00318
chrI:000356372-000356431		-0.0239	-0.182	0.0339	0.00725
chrI:000356675-000356732		-0.0763	-0.199	-0.0736	-0.0183
chrI:000357114-000357173		0.0269	-0.154	0.0332	0.0117
chrI:000357284-000357343		-0.0396	-0.184	-0.0153	0.0478
chrI:000357453-000357512		-0.119	-0.201	-0.0903	-0.144
chrI:000357639-000357698		-0.206	-0.275	-0.0066	-0.123
chrI:000358174-000358230		0.078	0.0072	0.102	-0.0569
chrI:000358434-000358493		-0.0312	0.0342	0.16	-0.0556
chrI:000358655-000358714		0.0102	0.0146	0.0865	-0.0478
chrI:000358880-000358939		0.0865	0.0472	0.127	0.0351
chrI:000359064-000359123		0.0144	-0.0828	0.0572	-0.0137
chrI:000359324-000359383		0.125	-0.0471	-0.0168	0.0112
chrI:000359611-000359670		0.0167	-0.0596	0.0161	0.0475
chrI:000359950-000360009		-0.0582	-0.148	-0.181	-0.041
chrI:000360311-000360367		-0.019	0.0561	0.0353	-0.0325
chrI:000360518-000360572		0.00722	-0.0185	-0.00588	-0.17
chrI:000360924-000360981		0.0163	-0.0824	0.0395	-0.0428
chrI:000361210-000361269		-0.12	-0.114	-0.0356	-0.0772
chrI:000361401-000361460		-0.0626	-0.00679	-0.0237	-0.08
chrI:000361565-000361624		-0.0927	0.0181	0.0198	-0.126
chrI:000361858-000361915		-0.128	0.0151	-0.0678	-0.151
chrI:000362255-000362314		0.0195	-0.0869	-0.175	-0.0946
chrI:000362603-000362662		0.189	0.0232	-0.017	0.0053
chrI:000362778-000362837		0.118	-0.00156	0.0271	-0.0628
chrI:000363038-000363096		0.243	0.0836	0.0078	-0.0319
chrI:000363225-000363279		-0.00927	-0.089	-0.187	-0.162
chrI:000363425-000363482		-0.0139	-0.0127	-0.229	-0.0326
chrI:000363638-000363697		-0.136	0.0551	-0.257	-0.0723
chrI:000363904-000363962		-0.168	-0.0273	-0.322	-0.212
chrI:000364107-000364166		-0.0834	-0.149	-0.308	-0.106
chrI:000364322-000364381		0.063	-0.0952	-0.161	-0.0159
chrI:000364675-000364734		0.176	0.0699	-0.269	0.204
chrI:000364939-000364998		0.316	-0.027	-0.239	0.114
chrI:000365108-000365167		0.131	-0.026	-0.213	0.0736
chrI:000365294-000365353		0.0797	0.00561	-0.0533	0.0366
chrI:000365517-000365576		-0.008	-0.0882	0.0845	-0.0651
chrI:000365699-000365758		-0.0751	-0.0756	-0.00163	-0.0713
chrI:000366066-000366125		-0.0796	-0.0452	0.00809	0.0108
chrI:000366269-000366328		0.00381	0.0442	0.0283	-0.0368
chrI:000366497-000366556		-0.0173	-0.0605	0.00813	-0.0324
chrI:000366714-000366773		-0.0523	-0.0473	0.0111	-0.0287
chrI:000367112-000367171		-0.0703	0.0387	0.0933	0.0285
chrI:000367555-000367614		-0.0303	-0.0273	-0.109	0.0111
chrI:000367724-000367783		-0.0665	-0.0484	-0.17	0.00669
chrI:000368009-000368068		0.0588	0.0198	-0.0797	0.0359
chrI:000368245-000368304		-0.0335	-0.0976	0.019	-0.0126
chrI:000368416-000368475		-0.0849	-0.0875	-0.0101	-0.166
chrI:000368615-000368674		-0.103	-0.106	0.0235	-0.00907
chrI:000368966-000369025		-0.141	-0.0946	-0.0604	-0.0286
chrI:000369146-000369203		-0.137	0.0258	-0.0324	0.049
chrI:000369483-000369541		-0.14	-0.0619	0.0256	-0.158
chrI:000369748-000369807		0.00162	-0.0185	0.0331	-0.062
chrI:000370057-000370116		-0.0403	-0.0628	-0.118	-0.0634
chrI:000370284-000370343		-0.122	-0.128	-0.137	-0.269
chrI:000370599-000370658		-0.128	-0.0527	-0.0787	-0.0857
chrI:000370960-000371018		-0.0654	0.00777	-0.0896	0.0545
chrI:000371145-000371204		0.0373	-0.0283	-0.00497	0.0862
chrI:000371501-000371560		-0.00901	-0.0452	0.113	0.0499
chrI:000371762-000371821		0.0646	-0.121	0.137	-0.0098
chrI:000372017-000372076		0.0184	-0.106	-0.0293	-0.0532
chrI:000372348-000372407		0.0693	-0.0443	-0.211	-0.156
chrI:000372673-000372729		0.0124	-0.0817	0.0762	-0.0264
chrI:000372922-000372981		0.134	0.0144	-0.00531	-0.0535
chrI:000373290-000373349		0.242	0.051	0.0342	-0.0518
chrI:000373662-000373721		0.0597	0.00309	-0.0388	-0.027
chrI:000373994-000374053		-0.0558	0.137	-0.00475	-0.0594
chrI:000374265-000374324		-0.135	-0.134	-0.206	-0.114
chrI:000374668-000374725		-0.0962	0.0212	-0.102	-0.125
chrI:000375105-000375163		-0.178	-0.109	-0.14	-0.068
chrI:000375473-000375531		-0.0776	-0.0985	-0.00711	-0.153
chrI:000375815-000375874		-0.109	-0.0503	-0.0215	-0.0848
chrI:000376046-000376104		-0.125	-0.0196	-0.117	-0.0274
chrI:000376565-000376624		-0.0464	0.0848	0.125	-0.0399
chrI:000376757-000376816		-0.0073	0.068	0.0283	-0.0314
chrI:000377054-000377113		0.0293	0.0851	0.0867	0.0171
chrI:000377381-000377440		0.0723	0.126	0.0215	0.0999
chrI:000377924-000377983		0.0177	0.0578	0.0189	0.0355
chrI:000378218-000378274		-0.128	0.058	-0.113	0.0342
chrI:000378591-000378649		-0.0207	0.105	-0.112	0.0116
chrI:000379110-000379169		0.0461	0.136	-0.0119	-2.79e-05
chrI:000379465-000379524		0.0973	0.183	0.0466	-0.0557
chrI:000379808-000379864		0.115	0.18	-0.179	-0.161
chrI:000380070-000380123		0.29	0.406	0.0644	0.049
chrI:000380250-000380302		0.265	0.476	0.016	0.19
chrI:000380444-000380503		0.281	0.681	-0.145	0.218
chrI:000380655-000380712		0.312	0.665	0.00739	0.177
chrI:000380872-000380931		0.414	0.776	0.101	0.295
chrI:000381098-000381156		0.324	0.794	-0.0105	0.394
chrI:000381325-000381383		0.307	0.855	-0.0261	0.473
chrI:000381582-000381635		0.305	0.904	0.075	0.413
chrI:000381885-000381944		0.268	0.76	0.0162	0.305
chrI:000382083-000382139		0.32	0.823	0.0713	0.491
chrI:000382515-000382574		0.405	1.12	0.226	0.765
chrI:000382850-000382909		0.326	1.11	0.0495	0.634
chrI:000383018-000383077		0.27	0.855	-0.0751	0.395
chrI:000383251-000383310		0.127	0.892	-0.251	0.409
chrI:000383698-000383757		0.118	0.768	-0.0739	0.368
chrI:000383916-000383975		-0.00621	0.563	-0.0614	0.141
chrI:000384172-000384231		-0.0177	0.359	-0.133	0.0941
chrI:000384343-000384402		0.0556	0.44	-0.0644	0.205
chrI:000384735-000384793		0.0692	0.289	-0.0673	0.131
chrI:000384968-000385027		0.0163	0.0844	-0.0213	0.118
chrI:000385215-000385274		-0.00973	0.0887	-0.0195	0.0476
chrI:000385661-000385720		-0.0507	-0.0483	-0.0773	-0.0536
chrI:000385905-000385964		-0.0161	0.096	-0.0692	-0.0335
chrI:000386129-000386188		0.0334	0.0916	-0.121	-0.0254
chrI:000386293-000386352		-0.00617	0.131	-0.0222	0.0021
chrI:000386469-000386528		-0.0436	0.106	-0.0671	0.0293
chrI:000386780-000386839		-0.0843	-0.081	0.0301	-0.0448
chrI:000386976-000387035		-0.0516	-0.0947	0.0253	-0.00913
chrI:000387215-000387274		-0.102	-0.0547	-0.0104	-0.00383
chrI:000387401-000387460		-0.107	-0.0791	-0.0118	-0.0574
chrI:000387638-000387697		-0.14	-0.0173	-0.113	-0.098
chrI:000387971-000388030		-0.123	0.0254	-0.151	-0.00803
chrI:000388223-000388282		0.0552	0.0313	-0.135	0.0837
chrI:000388394-000388453		-0.00342	-0.00161	-0.0355	0.11
chrI:000388564-000388621		-0.114	-0.113	-0.0411	-0.0447
chrI:000388824-000388883		-0.0881	-0.044	-0.043	-0.0107
chrI:000389264-000389323		-0.00282	0.0007	-0.0658	0.134
chrI:000389415-000389474		0.071	0.0457	-0.0969	0.0582
chrI:000389899-000389958		-0.146	-0.0536	-0.0188	-0.108
chrI:000390228-000390287		-0.0812	-0.0277	0.0565	-0.0316
chrI:000390599-000390658		0.126	0.0678	0.0319	0.141
chrI:000390866-000390925		-0.0643	-0.0745	-0.0971	-0.0843
chrI:000391362-000391421		0.0288	-0.0569	0.0141	-0.0483
chrI:000391653-000391712		0.0696	-0.0593	-0.066	-0.0285
chrI:000391823-000391877		0.0929	-0.129	-0.179	-0.0417
chrI:000392125-000392184		-0.0153	-0.0114	-0.184	-0.0327
chrI:000392512-000392569		-0.0302	0.00581	0.0527	-0.00807
chrI:000392875-000392934		-0.0836	-0.00877	0.00504	-0.0648
chrI:000393229-000393288		-0.098	-0.00239	-0.0483	0.0514
chrI:000393538-000393597		-0.0618	-0.044	-0.0879	-0.0525
chrI:000393751-000393810		-0.0309	-0.0683	-0.117	0.0265
chrI:000393968-000394027		-0.0037	-0.0341	-0.145	-0.0124
chrI:000394171-000394229		-0.00972	-0.125	-0.064	-0.0175
chrI:000394459-000394518		-0.0477	-0.19	0.122	-0.112
chrI:000394631-000394690		-0.051	-0.134	0.199	-0.101
chrI:000394795-000394854		-0.0329	-0.0787	0.0522	-0.103
chrI:000395041-000395100		-0.124	-0.114	0.0953	-0.123
chrI:000395507-000395566		-0.0734	-0.0184	-0.0656	-0.0429
chrI:000395803-000395862		-0.0577	-0.1	0.057	-0.0158
chrI:000396109-000396168		-0.144	-0.134	0.0308	-0.0552
chrI:000396496-000396555		-0.0471	-0.124	-0.0393	0.0227
chrI:000396779-000396838		-0.0701	-0.186	0.0135	-0.112
chrI:000396944-000397003		-0.244	-0.17	-0.0202	-0.166
chrI:000397385-000397444		-0.0166	0.13	0.0153	0.0215
chrI:000397704-000397763		-0.0366	0.0514	-0.0767	0.0524
chrI:000397990-000398047		-0.134	-0.0999	-0.0383	-0.074
chrI:000398534-000398592		-0.099	-0.0822	0.0555	0.0765
chrI:000398744-000398803		-0.103	-0.0537	-0.0853	-0.00375
chrI:000399076-000399133		0.00476	-0.0492	0.0391	-0.0665
chrI:000399241-000399297		0.19	0.0518	0.162	0.0085
chrI:000399798-000399857		0.0822	-0.0376	0.0356	-0.0697
chrI:000400028-000400087		0.0193	-0.118	-0.0464	-0.0487
chrI:000400199-000400258		0.0459	-0.0322	0.0379	-0.0225
chrI:000400554-000400611		-0.0759	-0.166	0.0712	-0.152
chrI:000401088-000401147		-0.114	-0.0986	-0.0677	-0.023
chrI:000401449-000401508		-0.098	-0.0513	-0.0801	-0.0891
chrI:000401683-000401742		-0.115	-0.000931	-0.00975	-0.118
chrI:000402037-000402096		-0.192	-0.06	0.0236	-0.0764
chrI:000402281-000402340		-0.0493	0.047	-0.0112	-0.0736
chrI:000402643-000402702		-0.099	0.00318	-0.134	-0.0761
chrI:000402863-000402922		-0.0405	-0.0742	-0.221	-0.246
chrI:000403242-000403301		-0.113	-0.0802	0.034	-0.128
chrI:000403462-000403521		-0.148	-0.074	0.00194	-0.0775
chrI:000403831-000403890		-0.00659	0.0509	0.0735	-0.00862
chrI:000404345-000404403		0.116	-0.0889	-0.0951	0.000408
chrI:000404544-000404603		0.186	0.00382	-0.21	-0.0275
chrI:000404921-000404979		-0.0168	-0.0367	-0.115	-0.00146
chrI:000405268-000405327		0.088	-0.168	0.00758	-0.0285
chrI:000405482-000405541		-0.0677	0.0105	-0.107	-0.0152
chrI:000405797-000405854		-0.0719	-0.0233	0.0277	0.0231
chrI:000405975-000406033		-0.0287	-0.0863	0.0567	0.075
chrI:000406188-000406247		-0.0698	-0.144	-0.178	-0.0279
chrI:000406424-000406483		-0.207	-0.198	-0.167	-0.099
chrI:000406636-000406695		-0.161	-0.147	-0.182	-0.0717
chrI:000406933-000406992		-0.0354	-0.0526	0.094	-0.0177
chrI:000407167-000407226		-0.0675	-0.191	0.151	-0.0498
chrI:000407460-000407519		-0.0211	-0.00611	-0.0539	-0.0169
chrI:000407663-000407722		-0.0164	-0.0311	0.096	-0.00424
chrI:000408060-000408119		-0.149	-0.0636	-0.115	-0.0823
chrI:000408414-000408473		0.00468	-0.0327	-0.141	-0.0954
chrI:000408851-000408909		0.0215	-0.0762	-0.00381	-0.0802
chrI:000409098-000409157		-0.0256	-0.105	-0.00259	-0.202
chrI:000409315-000409371		0.123	-0.0489	0.00357	-0.119
chrI:000409644-000409703		0.223	0.0817	0.183	0.0867
chrI:000409914-000409973		0.44	0.231	0.186	0.173
chrI:000410185-000410244		0.618	0.313	0.0916	0.276
chrI:000410461-000410520		0.517	0.219	0.0757	0.214
chrI:000410951-000411010		0.156	0.0159	-0.016	-0.0305
chrI:000411474-000411532		-0.0189	0.0411	-0.176	0.0178
chrI:000411781-000411840		0.0943	0.127	0.0154	0.0929
chrI:000412087-000412146		0.0565	0.0645	-0.0416	0.0255
chrI:000412323-000412382		0.186	-0.0171	-0.00291	-0.00126
chrI:000412515-000412571		0.04	0.1	-0.111	0.103
chrI:000412734-000412793		-0.0264	0.0685	0.0279	0.00643
chrI:000413097-000413156		-0.138	0.0135	-0.163	-0.109
chrI:000413481-000413540		-0.115	0.0299	-0.0185	-0.0183
chrI:000413951-000414010		0.0208	-0.00157	-0.0148	0.0766
chrI:000414129-000414188		0.0274	-0.0279	-0.0256	0.0817
chrI:000414412-000414469		0.0243	-0.0993	-0.056	0.0396
chrI:000414686-000414744		-0.000119	-0.102	0.029	-0.0498
chrI:000414966-000415025		-0.00555	-0.0526	-0.0378	0.00223
chrI:000415214-000415273		0.0262	-0.0238	-0.0367	-0.0431
chrI:000415417-000415471		0.0194	-0.0426	0.103	-0.129
chrI:000415634-000415691		0.0495	0.00616	-0.00129	-0.0484
chrI:000415929-000415987		0.116	-0.046	-0.0364	-0.109
chrI:000416260-000416319		0.0268	-0.0547	-0.0481	-0.154
chrI:000416561-000416619		-0.0329	-0.0506	0.0797	-0.0276
chrI:000416930-000416989		0.00118	-0.0607	-0.0512	-0.0835
chrI:000417213-000417271		-0.0696	-0.0894	0.0572	-0.158
chrI:000417531-000417590		-0.177	-0.136	-0.0681	-0.134
chrI:000417846-000417905		-0.184	-0.098	-0.0296	-0.0532
chrI:000418026-000418084		-0.0973	-0.154	0.0261	-0.0934
chrI:000418194-000418250		-0.122	-0.111	-0.0181	-0.123
chrI:000418432-000418491		-0.121	-0.0409	0.0213	-0.0681
chrI:000418826-000418883		-0.103	-0.106	-0.0585	-0.0228
chrI:000419257-000419316		-0.0398	-0.119	-0.104	0.0227
chrI:000419635-000419694		-0.0581	-0.0485	0.0873	0.0303
chrI:000419912-000419970		0.0351	-0.0301	0.0134	-0.0167
chrI:000420244-000420303		0.0138	-0.0598	0.03	0.0522
chrI:000420418-000420477		0.0672	-0.0993	0.0176	-0.0358
chrI:000420689-000420746		0.0512	-0.138	0.0911	-0.037
chrI:000420875-000420934		0.0298	-0.106	0.0952	-0.0115
chrI:000421042-000421100		0.0876	-0.00833	0.118	0.00148
chrI:000421293-000421352		0.197	0.029	0.174	0.0509
chrI:000421518-000421577		0.102	-0.0253	0.141	0.0299
chrI:000421938-000421996		-0.0184	-0.0895	-0.147	-0.0212
chrI:000422181-000422240		-0.0777	-0.0677	-0.0256	-0.0649
chrI:000422535-000422594		-0.0399	-0.0858	0.048	-0.0989
chrI:000422829-000422888		-0.07	-0.16	-0.0106	-0.175
chrI:000423023-000423082		0.0109	-0.0226	0.0257	-0.0671
chrI:000423237-000423296		0.0407	-0.00636	-0.096	-0.014
chrI:000423438-000423497		0.0507	-0.0152	-0.0571	-0.0457
chrI:000423724-000423783		0.0116	-0.000393	-0.0945	-0.0352
chrI:000424168-000424226		0.0325	-0.0586	-0.265	-0.05
chrI:000424373-000424432		-0.194	-0.235	-0.178	-0.259
chrI:000424689-000424747		-0.175	-0.144	-0.00205	-0.178
chrI:000424994-000425053		-0.176	-0.122	-0.1	-0.178
chrI:000425300-000425359		-0.1	-0.107	-0.0258	-0.154
chrI:000425574-000425632		-0.114	-0.186	-0.00733	-0.015
chrI:000425746-000425805		-0.0723	-0.107	0.066	-0.0417
chrI:000425989-000426048		-0.0776	-0.0692	0.0219	-0.0238
chrI:000426273-000426332		-0.141	-0.122	0.0766	-0.143
chrI:000426560-000426618		-0.0805	-0.0377	0.0439	-0.062
chrI:000427018-000427076		-0.0673	-0.0179	0.134	0.013
chrI:000427197-000427256		-0.15	-0.012	0.212	0.00452
chrI:000427445-000427502		-0.0513	0.0214	0.0458	-0.00387
chrI:000427614-000427672		-0.0346	-0.0103	-0.00628	-0.00719
chrI:000427872-000427930		-0.0273	-0.0623	-0.0138	-0.0538
chrI:000428147-000428206		-0.117	0.0154	-0.12	0.0447
chrI:000428550-000428609		-0.0313	0.124	0.0406	0.00283
chrI:000428777-000428836		-0.106	0.11	-0.0131	-0.0213
chrI:000429197-000429255		-0.113	0.268	-0.0304	-0.0362
chrI:000429410-000429469		-0.00652	0.211	-0.0874	0.0815
chrI:000429706-000429765		-0.0664	0.163	-0.192	-0.109
chrI:000429983-000430042		-0.0349	0.231	-0.211	0.0943
chrI:000430298-000430357		-0.0446	0.198	-0.0423	0.134
chrI:000430506-000430562		-0.0292	0.155	-0.348	0.0664
chrI:000430692-000430746		-0.0174	0.177	-0.0955	0.0564
chrI:000430919-000430978		-0.0777	-0.00811	-0.0855	-0.071
chrI:000431223-000431280		0.0865	0.149	0.0495	0.027
chrI:000431558-000431617		-0.0199	0.0705	-0.0605	-0.0657
chrI:000431859-000431918		-0.191	-0.117	-0.122	-0.251
chrI:000432185-000432244		-0.164	-0.0644	0.0552	-0.185
chrI:000432414-000432468		-0.105	0.0612	0.00433	-0.081
chrI:000432680-000432739		-0.0518	0.0324	0.013	-0.0917
chrI:000432998-000433057		-0.0329	0.0852	-0.0618	-0.0951
chrI:000433342-000433401		-0.0854	0.0527	-0.199	-0.0708
chrI:000433779-000433838		-0.00765	0.123	0.0322	-0.0013
chrI:000434028-000434087		0.0221	-0.0361	0.165	-0.117
chrI:000434399-000434458		-0.0745	-0.0255	0.0619	-0.0456
chrI:000434641-000434700		-0.0963	-0.0181	0.107	-0.0707
chrI:000434935-000434993		-0.105	-0.00385	-0.141	-0.0396
chrI:000435284-000435343		-0.0675	0.0197	-0.00192	-0.0799
chrI:000435553-000435612		-0.0994	0.0704	0.0266	0.0955
chrI:000435893-000435952		-0.0604	0.000732	-0.0194	-0.00603
chrI:000436103-000436162		-0.0297	-0.00863	0.0091	-0.147
chrI:000436328-000436387		-0.143	0.0167	0.0924	-0.0389
chrI:000436501-000436560		-0.0792	0.0688	0.0303	-0.111
chrI:000436785-000436844		0.000252	0.0766	-0.156	0.049
chrI:000437084-000437143		0.0961	0.196	-0.079	0.0436
chrI:000437431-000437484		-0.0281	0.137	-0.0914	0.032
chrI:000437629-000437688		-0.0563	0.131	-0.072	0.00829
chrI:000437898-000437957		-0.0203	0.0878	-0.214	-0.0836
chrI:000438190-000438249		0.0484	0.238	-0.109	0.0276
chrI:000438399-000438458		-0.0173	0.287	0.0116	-0.0112
chrI:000438687-000438746		0.00676	0.388	0.0397	-0.0216
chrI:000438929-000438988		0.0259	0.352	-0.173	-0.00749
chrI:000439105-000439164		0.04	0.505	-0.0867	-0.0224
chrI:000439288-000439347		0.00299	0.492	-0.159	0.019
chrI:000439731-000439790		0.146	0.655	0.0644	0.22
chrI:000439913-000439972		0.149	0.619	-0.0604	0.188
chrI:000440118-000440177		0.467	0.634	-0.00418	0.313
chrI:000440566-000440625		0.246	0.591	-0.0268	0.27
chrI:000440943-000441002		0.264	0.557	0.073	0.221
chrI:000441379-000441437		0.309	0.576	0.149	0.191
chrI:000441793-000441852		0.277	0.556	0.122	0.188
chrI:000442198-000442254		0.228	0.342	-0.0984	-0.142
chrI:000442389-000442448		0.276	0.317	0.0522	0.0806
chrI:000442604-000442663		0.263	0.333	0.0297	0.152
chrI:000443037-000443096		0.397	0.0999	0.0345	0.0703
chrI:000443384-000443443		0.408	0.162	0.117	0.134
chrI:000443706-000443764		0.0995	0.0201	-0.0829	-0.145
chrI:000444028-000444083		0.039	0.0217	-0.0856	-0.0608
chrI:000444310-000444365		0.00853	-0.017	-0.00882	-0.00983
chrI:000444617-000444675		-0.0268	0.0318	0.103	-0.0884
chrI:000445043-000445102		-0.165	-0.135	-0.0822	-0.106
chrI:000445385-000445443		-0.18	-0.166	-0.209	-0.0884
chrI:000445713-000445772		0.179	-0.0475	-0.0472	0.016
chrI:000445971-000446030		0.0215	0.0423	-0.0379	0.00508
chrI:000446138-000446197		0.17	-0.0425	0.128	-0.0609
chrI:000446388-000446446		0.0546	-0.00595	-0.0449	0.0519
chrI:000446726-000446785		-0.0805	-0.0269	0.184	-0.0035
chrI:000447207-000447266		-0.128	-0.14	-0.0197	-0.136
chrI:000447387-000447446		-0.0488	-0.08	-0.06	-0.102
chrI:000447647-000447706		0.0401	-0.163	-0.0401	-0.0078
chrI:000447881-000447940		0.022	-0.019	0.0628	-0.0384
chrI:000448092-000448151		0.0455	0.0167	0.0793	-0.0233
chrI:000448397-000448454		0.0496	-0.0231	0.0406	-0.0171
chrI:000448564-000448623		0.0278	-0.0502	-0.0213	-0.0189
chrI:000448742-000448801		-0.0412	-0.0303	0.0171	-0.12
chrI:000448941-000449000		-0.117	-0.115	-0.123	-0.0866
chrI:000449175-000449234		-0.0248	0.0325	-0.157	-0.131
chrI:000449600-000449659		-0.0317	0.0106	-0.0959	-0.107
chrI:000449808-000449867		-0.019	0.0374	-0.126	-0.064
chrI:000450275-000450334		-0.116	0.0291	-0.0143	-0.133
chrI:000450575-000450634		-0.0401	0.0287	0.0692	-0.000999
chrI:000450756-000450815		0.0403	0.12	0.114	0.067
chrI:000450964-000451023		0.207	0.281	0.184	0.12
chrI:000451212-000451271		0.0346	0.251	-0.0653	0.0274
chrI:000451704-000451762		0.0755	0.404	0.0534	0.0848
chrI:000452014-000452073		0.108	0.347	-0.0183	0.0477
chrI:000452199-000452254		0.0964	0.302	-0.0991	-0.0192
chrI:000452530-000452585		0.118	0.393	-0.156	-0.0471
chrI:000452760-000452819		0.164	0.602	-0.046	0.016
chrI:000452935-000452992		0.226	0.649	-0.0317	0.176
chrI:000453239-000453298		0.259	0.683	-0.19	0.226
chrI:000453647-000453702		0.397	0.932	-0.071	0.267
chrI:000453821-000453880		0.332	0.912	0.0415	0.343
chrI:000454051-000454109		0.292	0.788	-0.0813	0.255
chrI:000454403-000454462		0.119	0.749	0.104	0.252
chrI:000454628-000454687		0.207	0.982	-0.107	0.44
chrI:000454855-000454914		0.0291	0.837	-0.0849	0.22
chrI:000455153-000455212		-0.0976	0.836	-0.09	0.196
chrI:000455472-000455530		-0.0887	0.803	-0.0821	0.108
chrI:000455705-000455764		0.011	0.871	-0.021	0.14
chrI:000455907-000455966		0.047	0.874	0.0855	0.148
chrI:000456217-000456276		-0.00891	0.724	0.0334	0.208
chrI:000456477-000456536		-0.0263	0.42	0.0187	-0.024
chrI:000456766-000456825		0.156	0.258	0.0104	0.0428
chrI:000457090-000457147		0.00373	0.228	-0.107	-0.073
chrI:000457323-000457382		0.0723	0.144	-0.143	-0.0868
chrI:000457764-000457820		0.116	0.392	0.0512	0.0824
chrI:000458241-000458300		0.194	0.477	-0.0497	0.13
chrI:000458748-000458806		0.415	0.79	0.0442	0.233
chrI:000458936-000458995		-0.0624	0.486	0.0215	0.0995
chrI:000459228-000459287		0.00696	0.694	0.15	0.169
chrI:000459503-000459562		0.0141	0.821	0.0354	0.268
chrI:000459767-000459824		0.184	0.95	0.045	0.335
chrI:000460008-000460067		0.0916	1.12	0.0529	0.452
chrI:000460258-000460315		0.0198	1	-0.0473	0.493
chrI:000460624-000460683		0.234	1.27	0.0244	0.751
chrI:000460872-000460931		0.147	1.24	0.0771	0.714
chrI:000461200-000461259		0.0861	0.951	-0.00698	0.459
chrI:000461421-000461480		0.00158	0.857	0.0112	0.439
chrI:000461600-000461659		0.00899	1.05	-0.0226	0.479
chrI:000462046-000462105		-0.0253	0.766	-0.0533	0.251
chrI:000462242-000462299		-0.0329	0.625	0.0954	0.22
chrI:000462488-000462547		-0.0768	0.446	0.0409	0.164
chrI:000462749-000462806		-0.0558	0.45	0.154	0.102
chrI:000462940-000462999		-0.136	0.301	0.109	0.0582
chrI:000463144-000463203		-0.165	0.271	-0.059	0.0127
chrI:000463383-000463442		0.0597	0.276	-0.156	0.0453
chrI:000463560-000463619		0.0609	0.233	-0.181	0.0501
chrI:000463747-000463806		0.241	0.199	-0.0553	0.14
chrI:000463981-000464040		0.135	0.327	0.124	0.324
chrI:000464247-000464306		-0.157	0.135	0.0872	0.0227
chrI:000464654-000464713		-0.0892	0.106	0.0321	-0.0782
chrI:000464841-000464900		-0.108	0.124	0.0112	-0.0686
chrI:000465077-000465136		-0.0387	0.136	0.0974	-0.0662
chrI:000465371-000465430		0.0643	0.0632	0.108	0.0204
chrI:000465777-000465836		-0.119	0.00825	0.0271	-0.208
chrI:000466038-000466096		-0.0347	-0.0218	-0.0248	-0.114
chrI:000466231-000466289		-0.0245	-0.00201	0.0301	-0.0709
chrI:000466400-000466457		0.0803	-0.0177	0.0471	-0.0159
chrI:000466585-000466644		-0.0702	-0.0183	-0.0331	-0.0142
chrI:000466810-000466867		-0.0357	-0.0103	-0.0796	-0.0418
chrI:000467155-000467213		-0.145	-0.0783	-0.0756	-0.0841
chrI:000467499-000467558		-0.17	-0.122	0.0302	-0.144
chrI:000467684-000467743		-0.132	-0.0592	0.00695	-0.0659
chrI:000467895-000467954		-0.202	-0.055	-0.206	-0.0757
chrI:000468287-000468346		-0.029	0.0341	-0.0523	-0.0254
chrI:000468565-000468624		0.0317	-0.00762	-0.0488	0.00528
chrI:000468792-000468851		-0.0646	0.000758	-0.0295	-0.0287
chrI:000469344-000469403		-0.0284	0.0763	-0.0347	-0.0347
chrI:000469512-000469569		-0.0235	0.0291	-0.094	-0.0221
chrI:000469681-000469740		-0.0572	0.0641	-0.000132	0.00516
chrI:000469924-000469983		0.117	0.0823	0.00901	0.0554
chrI:000470194-000470253		0.0767	-0.116	-0.0729	0.00458
chrI:000470370-000470429		-0.0198	-0.0986	0.042	-0.048
chrI:000470658-000470714		-0.154	0.0328	0.0878	0.0136
chrI:000471206-000471265		-0.0833	-0.056	0.0804	-0.018
chrI:000471393-000471452		-0.161	-0.0289	0.0407	-0.0876
chrI:000471642-000471701		-0.194	-0.0668	-0.0395	-0.0134
chrI:000471932-000471989		-0.195	-0.131	-0.00327	-0.0719
chrI:000472270-000472328		-0.178	-0.00878	-0.121	-0.0344
chrI:000472653-000472712		-0.151	-0.0689	-0.0729	-0.00568
chrI:000473008-000473067		-0.023	-0.0432	-0.198	0.0329
chrI:000473275-000473334		-0.0343	-0.0757	0.00895	-0.0278
chrI:000473485-000473544		0.347	0.00904	-0.103	0.203
chrI:000473659-000473718		0.125	0.0465	0.145	0.179
chrI:000473842-000473901		-0.00847	-0.0759	0.0412	0.068
chrI:000474195-000474253		0.0528	-0.0988	0.086	-0.0427
chrI:000474368-000474427		-0.105	-0.105	-0.104	-0.0762
chrI:000474801-000474859		0.0656	0.0739	-0.0555	-0.0193
chrI:000474999-000475058		0.0188	-0.0126	-0.133	-0.0192
chrI:000475190-000475249		0.053	-0.0489	0.0727	0.0385
chrI:000475428-000475487		-0.0412	-0.173	-0.00435	-0.112
chrI:000475761-000475817		-0.0398	0.0337	-0.101	-0.0937
chrI:000476161-000476220		0.0322	0.0535	0.176	0.0238
chrI:000476467-000476526		0.0283	-0.0336	0.142	-0.0919
chrI:000476656-000476715		0.0396	-0.102	0.0866	-0.0863
chrI:000476877-000476936		-0.0137	0.0583	0.148	-0.00742
chrI:000477083-000477140		-0.0101	0.0209	0.052	-0.0943
chrI:000477473-000477531		0.0627	-0.00312	0.0219	0.0215
chrI:000477988-000478047		0.00366	-0.118	-0.083	-0.139
chrI:000478400-000478459		-0.0668	-0.0889	0.137	0.0188
chrI:000478566-000478622		0.0696	0.0406	0.0773	0.0815
chrI:000479100-000479159		-0.0352	0.127	-0.194	-0.0364
chrI:000479279-000479338		0.0343	0.0291	-0.0381	0.0235
chrI:000479510-000479569		0.0415	0.0261	-0.205	-0.000247
chrI:000479968-000480027		-0.145	-0.127	-0.0785	-0.145
chrI:000480144-000480203		-0.159	-0.0429	0.0575	-0.0803
chrI:000480542-000480601		-0.064	-0.0529	0.0535	-0.0921
chrI:000480740-000480799		-0.0313	-0.0417	0.0678	-0.122
chrI:000480983-000481039		-0.101	-0.101	-0.134	-0.223
chrI:000481344-000481399		0.0462	-0.0463	0.0262	-0.141
chrI:000481575-000481634		0.101	-0.0512	-0.118	-0.134
chrI:000481806-000481865		0.245	-0.0257	-0.0801	0.0104
chrI:000482044-000482103		0.356	-0.00702	0.0137	-0.00664
chrI:000482315-000482373		0.208	-0.0818	0.0809	0.0697
chrI:000482676-000482735		0.171	-0.00766	0.103	-0.0405
chrI:000483162-000483221		0.098	-0.106	0.0366	-0.199
chrI:000483350-000483409		-0.0364	-0.0678	-0.0179	-0.105
chrI:000483621-000483680		-0.075	0.0392	-0.0138	-0.071
chrI:000484083-000484142		-0.104	-0.0115	0.0281	-0.0773
chrI:000484432-000484491		-0.143	-0.0199	-0.0628	-0.08
chrI:000484630-000484683		-0.0295	-0.0898	-0.127	-0.115
chrI:000484822-000484880		-0.123	-0.129	0.0225	-0.0834
chrI:000485008-000485067		-0.152	-0.0864	0.054	-0.126
chrI:000485290-000485349		-0.0746	-0.0236	0.0662	-0.0458
chrI:000485480-000485539		-0.0354	-0.0111	0.0483	-0.0447
chrI:000485692-000485751		0.0542	-0.0297	0.0179	-0.0175
chrI:000486164-000486223		-0.0323	-0.0104	-0.0382	-0.0833
chrI:000486668-000486727		0.0229	0.0259	-0.0761	-0.00397
chrI:000486989-000487048		-0.00626	-0.0839	-0.0194	-0.0481
chrI:000487387-000487446		-0.0582	-0.102	0.0492	-0.0144
chrI:000487637-000487696		-0.0258	-0.0472	0.0231	-0.0535
chrI:000487972-000488031		-0.0109	-0.0372	0.0244	-0.0582
chrI:000488196-000488255		-0.0801	-0.0832	-0.002	-0.0741
chrI:000488477-000488536		0.149	0.00633	0.0575	-0.0145
chrI:000488832-000488891		0.168	0.00371	0.0913	-0.0135
chrI:000489052-000489111		0.21	-0.0136	0.164	-0.011
chrI:000489246-000489305		0.173	-0.094	0.0244	-0.104
chrI:000489614-000489673		0.247	0.0589	0.00371	0.23
chrI:000490059-000490118		0.17	0.0214	0.00218	0.0018
chrI:000490398-000490456		0.16	-0.0147	0.0147	0.0795
chrI:000490974-000491033		-0.148	-0.181	-0.109	-0.136
chrI:000491212-000491271		-0.157	-0.137	-0.0385	-0.0813
chrI:000491388-000491447		-0.152	-0.112	-0.17	-0.0479
chrI:000491619-000491678		-0.166	-0.144	-0.0596	-0.0558
chrI:000491933-000491992		-0.0636	-0.159	-0.0465	-0.0275
chrI:000492126-000492185		-0.00172	0.0238	-0.156	0.0772
chrI:000492320-000492379		-0.0656	0.0288	-0.066	-0.00367
chrI:000492558-000492617		-0.123	-0.0347	-0.0936	-0.0994
chrI:000492775-000492834		-0.16	-0.0967	-0.0338	-0.0854
chrI:000493065-000493123		-0.0362	-0.136	-0.0194	-0.0696
chrI:000493298-000493357		-0.0444	-0.135	0.0029	-0.117
chrI:000493628-000493687		0.0474	-0.0575	0.0193	-0.12
chrI:000493934-000493993		0.141	-0.0662	0.109	-0.103
chrI:000494327-000494385		-0.0471	-0.135	0.175	-0.112
chrI:000494872-000494931		-0.0536	-0.0936	-0.0396	-0.112
chrI:000495133-000495192		-0.0751	-0.113	-0.0798	-0.144
chrI:000495333-000495392		-0.0419	-0.168	-0.0451	-0.0968
chrI:000495542-000495601		-0.05	-0.11	-0.104	-0.0993
chrI:000495887-000495946		-0.0374	-0.145	-0.129	-0.0624
chrI:000496155-000496213		0.0252	-0.0276	0.0333	-0.00405
chrI:000496397-000496456		-0.027	-0.106	0.0249	-0.00709
chrI:000496699-000496758		-0.0695	-0.126	0.0301	-0.0731
chrI:000496902-000496961		-0.163	-0.188	-0.0228	-0.104
chrI:000497086-000497145		-0.0861	-0.0221	0.0131	-0.105
chrI:000497276-000497331		-0.097	-0.0249	0.179	-0.0515
chrI:000497439-000497498		-0.0742	0.0496	0.0656	-0.108
chrI:000497672-000497731		-0.0527	-0.0242	0.0638	-0.00179
chrI:000498013-000498072		-0.0661	-0.093	-0.106	-0.0165
chrI:000498217-000498274		-0.126	-0.118	-0.0641	-0.0643
chrI:000498477-000498536		-0.154	-0.0451	0.0808	-0.025
chrI:000498706-000498765		-0.128	0.0398	0.00997	-0.0364
chrI:000498942-000499001		0.12	-0.008	0.167	0.0435
chrI:000499286-000499345		0.0463	-0.0319	0.00407	-0.0214
chrI:000499489-000499547		0.101	-0.0108	0.032	-0.0302
chrI:000499867-000499926		-0.043	-0.109	0.166	-0.154
chrI:000500167-000500226		0.0173	-0.165	0.261	-0.175
chrI:000500484-000500543		-0.00479	-0.128	0.145	-0.00937
chrI:000500649-000500708		0.0225	-0.046	-0.028	-0.0353
chrI:000500962-000501021		0.0815	-0.013	-0.125	0.0453
chrI:000501140-000501199		0.037	0.0129	-0.264	-0.0924
chrI:000501430-000501489		0.014	-0.0584	-0.188	-0.126
chrI:000501709-000501768		-0.0862	-0.0665	-0.124	-0.0604
chrI:000501998-000502057		-0.0867	-0.058	-0.0243	-0.0256
chrI:000502219-000502278		-0.0437	-0.0342	-0.11	0.077
chrI:000502448-000502507		0.113	0.0652	0.000464	0.0586
chrI:000502636-000502695		0.129	-0.0101	-0.0515	-0.0727
chrI:000502804-000502863		0.123	0.0434	-0.0719	0.00295
chrI:000503036-000503092		0.0438	0.0203	0.0518	0.00609
chrI:000503275-000503334		-0.0531	-0.0906	0.002	-0.182
chrI:000503679-000503738		-0.116	-0.111	-0.163	-0.141
chrI:000503942-000504001		-0.092	-0.0364	-0.103	-0.0505
chrI:000504153-000504212		-0.151	-0.0369	-0.0358	-0.0175
chrI:000504322-000504377		-0.0712	-0.0429	-0.203	-0.0933
chrI:000504493-000504552		-0.0203	0.0187	-0.0891	0.00487
chrI:000504709-000504768		0.00226	0.0591	0.0516	-0.00276
chrI:000505035-000505093		0.113	-0.0196	0.201	0.0299
chrI:000505310-000505369		-0.0137	0.0138	-0.0484	0.00052
chrI:000505485-000505543		-0.0796	0.0388	-0.0772	-0.00263
chrI:000505868-000505924		-0.0162	0.0911	-0.0503	0.0603
chrI:000506085-000506144		-0.15	-0.137	-0.161	-0.112
chrI:000506279-000506338		-0.198	-0.129	-0.0783	-0.168
chrI:000506476-000506535		0.0833	-0.0294	0.0337	-0.0302
chrI:000506824-000506882		0.179	0.0663	0.125	0.0335
chrI:000507218-000507277		0.0231	-0.113	-0.0357	-0.108
chrI:000507641-000507700		-0.0119	-0.147	-0.00439	0.00994
chrI:000507809-000507868		0.00853	-0.0936	0.153	-0.068
chrI:000508073-000508132		-0.134	-0.109	0.127	-0.0668
chrI:000508246-000508304		-0.0892	-0.0424	0.0171	-0.0486
chrI:000508545-000508604		-0.134	-0.0503	0.0276	0.0548
chrI:000508801-000508860		-0.158	-0.0385	-0.0842	-0.0201
chrI:000509052-000509106		-0.143	-0.078	0.114	-0.142
chrI:000509361-000509420		-0.0345	0.018	0.195	-0.0376
chrI:000509621-000509680		-0.0169	-0.0624	-0.0177	-0.107
chrI:000509865-000509919		-0.0845	-0.115	-0.0718	-0.0315
chrI:000510098-000510157		0.0436	-0.0348	-0.126	0.07
chrI:000510301-000510360		0.00337	-0.0643	-0.111	0.086
chrI:000510633-000510692		0.0236	0.00751	-0.0597	0.0931
chrI:000511014-000511073		-0.0581	-0.11	0.0859	-0.0346
chrI:000511302-000511361		-0.0355	-0.0541	-0.146	-0.0191
chrI:000511493-000511552		0.226	-0.135	-0.0903	-0.0316
chrI:000511662-000511721		0.0547	-0.0617	-0.198	0.102
chrI:000512105-000512163		-0.0121	-0.121	-0.0247	-0.0938
chrI:000512333-000512392		0.115	-0.0405	0.0631	0.0424
chrI:000512538-000512597		0.0163	-0.0644	0.0504	-0.0864
chrI:000512726-000512785		0.025	-0.0814	0.0267	-0.116
chrI:000513045-000513104		-0.0676	-0.0902	-0.0764	-0.0254
chrI:000513337-000513396		-0.0537	-0.107	-0.0426	-0.101
chrI:000513525-000513584		0.0294	0.00598	0.0452	0.0968
chrI:000513692-000513751		-0.0108	-0.00974	0.107	-0.0603
chrI:000513887-000513946		0.12	0.0696	0.176	0.0534
chrI:000514234-000514292		-0.0118	-0.0105	0.0854	0.0282
chrI:000514437-000514496		-0.0149	-0.0352	0.0271	0.0758
chrI:000514615-000514674		-0.0157	-0.0121	-0.072	-0.0256
chrI:000514813-000514872		-0.0374	-0.0321	-0.139	-0.0471
chrI:000515043-000515102		-0.00308	0.00498	-0.245	0.00176
chrI:000515217-000515276		-0.0254	-0.0349	-0.162	-0.00438
chrI:000515487-000515546		0.0262	-0.157	-0.125	-0.0288
chrI:000515755-000515814		-0.267	-0.0405	-0.0309	-0.09
chrI:000515962-000516021		-0.228	-0.0125	-0.175	-0.0688
chrI:000516160-000516219		-0.251	-0.0529	-0.27	-0.147
chrI:000516667-000516723		-0.184	-0.00657	-0.225	-0.0305
chrI:000516850-000516909		-0.254	-0.0296	-0.0761	-0.043
chrI:000517017-000517075		-0.141	-0.0715	-0.0901	-0.0632
chrI:000517261-000517320		-0.0425	-0.0739	-0.178	-0.077
chrI:000517508-000517567		-0.0599	-0.0797	-0.0566	-0.033
chrI:000517735-000517792		-0.0496	0.0586	-0.00268	0.00308
chrI:000518108-000518165		-0.0225	0.199	-0.142	0.0014
chrI:000518469-000518528		-0.00603	0.0698	-0.0452	-0.0682
chrI:000518816-000518875		0.167	0.345	0.125	0.00131
chrI:000519179-000519237		0.0797	0.372	0.134	0.0385
chrI:000519590-000519649		-0.0519	0.299	-0.0469	-0.0207
chrI:000520044-000520103		0.0944	0.406	-0.113	0.0911
chrI:000520305-000520363		0.0664	0.431	0.111	0.189
chrI:000520617-000520676		0.0346	0.345	0.118	0.0845
chrI:000520896-000520954		-0.0949	0.211	0.117	0.0751
chrI:000521082-000521141		-0.108	0.182	0.0596	0.038
chrI:000521309-000521367		-0.0971	0.1	-0.0827	-0.0252
chrI:000521636-000521693		-0.039	0.0256	-0.154	-0.0748
chrI:000521957-000522016		-0.108	-0.034	-0.0802	-0.0984
chrI:000522355-000522414		0.0264	0.156	0.0478	-0.0198
chrI:000522582-000522641		-0.00229	0.126	-0.0656	0.00434
chrI:000522780-000522839		-0.0255	0.139	0.0119	0.0299
chrI:000523031-000523088		-0.0478	0.164	0.0233	-0.0616
chrI:000523232-000523290		-0.12	0.161	0.0258	-0.0207
chrI:000523460-000523519		-0.0489	0.188	-0.0626	-0.081
chrI:000523667-000523726		-0.0104	0.17	0.0222	-0.016
chrI:000523876-000523935		-0.067	0.017	-0.0271	-0.00983
chrI:000524116-000524175		-0.0141	0.0913	-0.0554	0.026
chrI:000524454-000524513		-0.0867	0.0263	0.00172	-0.0382
chrI:000524819-000524878		-0.155	-0.0832	-0.021	-0.183
chrI:000525011-000525070		-0.153	-0.104	0.0395	-0.104
chrI:000525352-000525411		-0.176	-0.094	-0.00317	-0.249
chrI:000525657-000525716		-0.143	-0.0704	-0.0473	-0.0903
chrI:000526048-000526106		-0.0686	-0.0516	-0.0324	-0.0795
chrI:000526312-000526371		-0.0916	-0.0579	-0.123	-0.0373
chrI:000526568-000526627		-0.0841	-0.0555	-0.145	-0.053
chrI:000526948-000527007		-0.000274	-0.0312	-0.0633	-0.0265
chrI:000527405-000527464		-0.133	-0.0661	-0.00121	-0.129
chrI:000527601-000527660		-0.0962	-0.0889	0.00897	-0.0887
chrI:000527913-000527972		-0.119	-0.0993	0.01	0.00454
chrI:000528104-000528163		-0.0269	-0.109	-0.0132	-0.143
chrI:000528326-000528385		0.0481	-0.0671	-0.0122	-0.0322
chrI:000528592-000528651		0.0405	-0.11	0.0478	-0.102
chrI:000528856-000528915		0.00395	-0.166	0.0647	-0.144
chrI:000529064-000529123		0.116	0.0201	-0.0508	0.115
chrI:000529415-000529474		0.0241	0.0505	-0.124	0.0773
chrI:000529798-000529856		-0.0889	0.013	-0.115	0.0545
chrI:000530263-000530322		-0.00401	-0.0579	0.197	0.0938
chrI:000530498-000530557		0.00701	0.0401	0.0664	0.0801
chrI:000530756-000530815		-0.0783	-0.0355	-0.126	-0.0176
chrI:000530953-000531012		-0.155	0.038	-0.023	-0.0466
chrI:000531163-000531221		-0.193	0.0131	-0.0976	0.00125
chrI:000531398-000531456		-0.172	-0.0152	-0.0242	0.013
chrI:000531606-000531665		-0.124	0.066	0.169	0.0273
chrI:000531844-000531903		-0.0767	0.0409	0.206	0.000325
chrI:000532112-000532171		-0.0554	-0.113	0.197	-0.121
chrI:000532499-000532558		0.0352	-0.0134	0.0886	0.00773
chrI:000532756-000532814		0.00109	0.0713	0.133	0.094
chrI:000533082-000533136		0.002	-0.00412	0.0459	-0.000548
chrI:000533281-000533340		-0.00278	-0.0142	0.214	-0.0215
chrI:000533547-000533606		0.116	-0.0675	-0.008	0.0566
chrI:000533991-000534050		0.125	-0.0357	0.0699	0.00604
chrI:000534396-000534455		0.0224	-0.128	0.0768	-0.023
chrI:000534927-000534986		-0.0071	-0.124	-0.0737	-0.137
chrI:000535080-000535137		-0.0222	-0.0557	0.134	-0.053
chrI:000535596-000535651		-0.175	-0.0439	0.00364	-0.0691
chrI:000535973-000536031		-0.0679	-0.0158	-0.00967	-0.0297
chrI:000536263-000536320		-0.133	-0.0731	-0.00864	-0.0697
chrI:000536427-000536486		-0.129	-0.0713	-0.0412	-0.139
chrI:000536837-000536896		-0.226	-0.158	-0.0686	-0.285
chrI:000537044-000537103		-0.0848	-0.101	0.117	-0.231
chrI:000537324-000537382		-0.0157	-0.00515	-0.0643	-0.151
chrI:000537587-000537645		-0.0778	-0.0572	-0.115	-0.0348
chrI:000537813-000537872		-0.018	-0.0373	-0.0895	-0.0171
chrI:000538112-000538171		-0.0807	-0.0955	-0.155	0.00973
chrI:000538461-000538520		-0.0597	-0.0577	0.0835	0.00814
chrI:000538641-000538700		-0.0648	-0.0443	0.0327	-0.0427
chrI:000538857-000538916		-0.121	-0.000331	0.0446	-0.0916
chrI:000539044-000539103		-0.141	-0.103	-0.0152	-0.163
chrI:000539379-000539438		-0.0767	-0.149	-0.13	-0.18
chrI:000539624-000539683		0.0818	-0.0456	-0.0133	0.00993
chrI:000539801-000539860		0.0686	0.0569	0.149	-0.123
chrI:000540201-000540260		-0.00513	-0.0258	-0.0113	-0.0754
chrI:000540540-000540598		-0.107	-0.022	-0.0812	-0.12
chrI:000540924-000540983		-0.122	-0.0746	-0.0775	-0.0376
chrI:000541201-000541259		-0.0667	-0.0289	-0.16	0.0353
chrI:000541443-000541502		-0.0642	-0.0864	-0.0967	-0.0626
chrI:000541721-000541780		0.0156	-0.0417	-0.0312	-0.0255
chrI:000541994-000542052		0.0466	0.00194	0.116	0.0313
chrI:000542324-000542383		0.00567	-0.126	0.0109	-0.0778
chrI:000542646-000542705		-0.111	-0.00966	0.0298	-0.0908
chrI:000542967-000543025		-0.157	-0.0354	-0.0429	-0.156
chrI:000543309-000543367		-0.111	-0.0597	-0.0287	-0.0904
chrI:000543674-000543733		-0.00641	0.0219	-0.0666	0.0421
chrI:000543907-000543966		0.104	-0.224	-0.0682	0.114
chrI:000544221-000544277		0.0375	-0.394	-0.523	-0.0956
chrI:000544395-000544454		-0.0539	-0.213	-0.0086	-0.132
chrI:000544696-000544754		-0.0472	-0.0181	0.106	-0.0287
chrI:000544941-000544995		-0.00985	-0.0699	0.0806	-0.0843
chrI:000545140-000545199		0.031	-0.0159	0.0379	-0.0226
chrI:000545649-000545707		-0.0233	-0.0144	0.013	-0.0371
chrI:000545833-000545891		-0.0636	-0.0178	0.143	0.0407
chrI:000546195-000546251		-0.0381	-0.0199	-0.152	0.0396
chrI:000546432-000546491		-0.0683	-0.0832	-0.204	-0.0286
chrI:000546666-000546725		-0.139	-0.115	-0.133	-0.023
chrI:000546859-000546918		-0.204	-0.177	-0.0935	0.00964
chrI:000547044-000547102		-0.185	-0.179	-0.12	-0.0492
chrI:000547259-000547317		-0.143	-0.163	-0.117	-0.0336
chrI:000547431-000547487		-0.056	-0.00645	-0.268	0.00158
chrI:000547642-000547701		-0.119	-0.024	-0.204	-0.0585
chrI:000547878-000547937		-0.122	-0.0254	-0.126	-0.0529
chrI:000548086-000548145		-0.126	-0.089	-0.108	-0.0241
chrI:000548299-000548357		-0.0835	-0.0318	-0.119	-0.0654
chrI:000548479-000548532		0.0639	0.061	-0.0468	-0.0469
chrI:000548705-000548763		-0.0441	0.0188	-0.0161	-0.0734
chrI:000548876-000548931		-0.0421	-0.0512	0.0261	-0.0362
chrI:000549197-000549256		-0.0757	-0.12	-0.02	0.000504
chrI:000549422-000549481		-0.0121	-0.0426	0.169	0.118
chrI:000549753-000549811		-0.061	-0.0232	0.165	-0.0412
chrI:000549953-000550012		-0.00691	-0.0164	-0.068	0.0573
chrI:000550216-000550275		-0.0811	-0.0375	-0.0108	0.0335
chrI:000550561-000550615		-0.116	-0.176	-0.101	-0.101
chrI:000550899-000550956		-0.11	0.063	-0.171	-0.0781
chrI:000551072-000551130		-0.172	-0.0695	-0.159	-0.141
chrI:000551480-000551537		0.0341	-0.0878	0.0417	-0.0538
chrI:000551711-000551770		-0.0826	-0.13	-0.0125	-0.00353
chrI:000551937-000551996		-0.0879	-0.139	0.0134	-0.0529
chrI:000552219-000552278		-0.0244	-0.111	0.0129	0.0134
chrI:000552428-000552487		-0.0929	-0.146	-0.0692	-0.0606
chrI:000552800-000552859		0.17	-0.0687	-0.025	-0.0504
chrI:000553114-000553173		0.0102	0.0327	0.127	0.039
chrI:000553408-000553467		0.0473	0.00468	-0.000231	-0.0617
chrI:000553612-000553671		0.134	-0.146	-0.013	0.0261
chrI:000554012-000554067		-0.0143	-0.0242	-0.0546	-0.0332
chrI:000554377-000554436		-0.0845	0.00532	-0.0279	-0.0591
chrI:000554751-000554810		0.152	0.017	0.068	-0.0303
chrI:000555182-000555240		0.217	-0.0176	0.154	-0.0446
chrI:000555411-000555470		0.357	-0.122	0.0163	0.0472
chrI:000555640-000555699		0.334	-0.0163	0.0105	0.107
chrI:000556056-000556115		0.421	0.0224	0.0949	0.09
chrI:000556524-000556583		0.158	-0.0624	0.0708	-0.0823
chrI:000557052-000557109		0.105	0.00344	0.0752	-0.0846
chrI:000557293-000557352		0.167	0.03	0.0116	-0.0288
chrI:000557697-000557756		-0.0915	-0.154	-0.088	-0.16
chrI:000557885-000557944		0.0358	0.0119	0.12	-0.137
chrI:000558106-000558163		0.0415	0.0357	0.0809	-0.0783
chrI:000558438-000558496		0.144	0.0675	0.138	0.0329
chrI:000558645-000558704		0.263	-0.0689	0.0959	0.00522
chrI:000558934-000558993		0.158	0.0202	0.0937	0.0542
chrI:000559304-000559361		0.108	0.0338	0.156	0.0659
chrI:000559635-000559694		0.0555	-0.086	-0.00276	0.0357
chrI:000560186-000560244		-0.158	-0.176	0.0105	-0.158
chrI:000560388-000560446		-0.176	-0.141	0.037	-0.111
chrI:000560712-000560771		-0.0702	-0.125	0.028	-0.0129
chrI:000560963-000561022		0.00611	-0.0869	-0.0696	-0.0279
chrI:000561205-000561264		0.00152	-0.103	-0.0778	-0.00706
chrI:000561393-000561450		0.00937	-0.138	-0.0959	0.0418
chrI:000561627-000561686		-0.114	-0.0486	-0.0488	0.093
chrI:000562012-000562071		-0.118	-0.0261	-0.0172	-0.00475
chrI:000562386-000562445		0.0361	-0.0657	0.0265	-0.0568
chrI:000562620-000562679		0.22	-0.00578	0.0571	-0.0186
chrI:000562858-000562917		0.126	-0.0069	0.0154	0.0685
chrI:000563087-000563146		-0.0372	-0.00799	-0.303	0.0879
chrI:000563432-000563491		-0.0121	-0.0889	-0.0864	-0.0141
chrI:000563646-000563705		-0.103	-0.0688	-0.0385	-0.0563
chrI:000563892-000563951		-0.0822	-0.181	0.104	-0.0827
chrI:000564356-000564415		-0.0492	0.00262	-0.00583	0.00455
chrI:000564528-000564587		0.00668	-0.0571	-0.125	-0.0163
chrI:000564845-000564904		-0.11	-0.15	0.0864	-0.0559
chrI:000565322-000565378		-0.167	-0.105	0.0943	-0.0782
chrI:000565495-000565554		-0.105	-0.0218	0.0443	-0.0786
chrI:000565997-000566056		-0.261	-0.11	0.0132	-0.0873
chrI:000566431-000566490		0.002	-0.0275	-0.0826	-0.0195
chrI:000566680-000566738		0.0213	0.0422	-0.0535	0.104
chrI:000567116-000567174		0.0555	-0.106	-0.0891	-0.089
chrI:000567442-000567501		-0.136	-0.0742	0.0388	-0.0517
chrI:000567703-000567759		-0.136	-0.0127	0.0864	-0.0323
chrI:000567892-000567951		-0.144	-0.077	0.0206	-0.0676
chrI:000568318-000568376		-0.131	0.00124	-0.0251	-0.0725
chrI:000568562-000568621		-0.145	-0.00307	0.00227	-0.0963
chrI:000568750-000568809		-0.127	-0.0407	0.069	-0.0458
chrI:000568928-000568986		-0.134	0.0105	0.0473	-0.0566
chrI:000569325-000569382		-0.0613	0.0249	0.103	-0.0277
chrI:000569574-000569632		-0.0814	-0.0319	0.0681	-0.0704
chrI:000569790-000569849		0.000906	-0.12	0.0086	-0.211
chrI:000570005-000570064		0.00342	-0.075	-0.239	0.0207
chrI:000570308-000570367		-0.0969	-0.0177	-0.215	-0.036
chrI:000570734-000570793		-0.0356	-0.161	0.0404	-0.139
chrI:000570983-000571042		0.0586	-0.166	-0.0231	0.00983
chrI:000571152-000571207		0.0532	-0.102	-0.0507	0.000165
chrI:000571447-000571500		0.0586	-0.0567	-0.0694	-0.0292
chrI:000571660-000571719		0.0989	-0.077	-0.0537	-0.0354
chrI:000571872-000571931		-0.0132	-0.0713	-0.0033	-0.119
chrI:000572103-000572160		-0.0704	-0.0889	-0.0781	-0.098
chrI:000572378-000572436		-0.088	-0.0737	-0.0352	-0.0988
chrI:000572623-000572682		-0.141	-0.0545	0.0517	-0.136
chrI:000572798-000572857		-0.0329	0.0248	0.018	-0.106
chrI:000573035-000573094		-0.0225	-0.0388	-0.152	-0.0175
chrI:000573248-000573307		-0.037	-0.0221	-0.119	-0.0407
chrI:000573453-000573510		-0.0892	-0.0243	-0.165	-0.0609
chrI:000573725-000573784		-0.0726	-0.0588	-0.11	-0.0915
chrI:000573953-000574012		-0.0241	-0.0131	-0.117	-0.00161
chrI:000574137-000574196		0.0343	-0.0198	-0.0268	-0.093
chrI:000574367-000574426		-0.0555	-0.0595	-0.0316	-0.149
chrI:000574816-000574875		-0.153	-0.00542	0.0336	-0.077
chrI:000574998-000575057		-0.133	-0.0508	0.076	-0.116
chrI:000575222-000575281		-0.0973	-0.0705	0.00452	-0.15
chrI:000575614-000575671		-0.107	-0.0626	0.0529	-0.111
chrI:000575970-000576026		-0.0337	-0.0172	-0.0718	-0.153
chrI:000576251-000576310		-0.0607	-0.0665	-0.102	-0.139
chrI:000576756-000576815		0.249	0.286	0.304	0.278
chrI:000576956-000577015		0.0116	0.0157	0.0293	0.00878
chrI:000577197-000577256		0.14	0.3	0.0774	0.0966
chrI:000577540-000577599		0.134	0.324	-0.0143	0.0895
chrI:000577946-000578005		-0.0493	0.189	-0.141	-0.0313
chrI:000578143-000578202		0.00728	0.153	0.0139	-0.0339
chrI:000578559-000578616		0.104	0.145	0.17	0.0266
chrI:000578723-000578782		0.017	0.125	0.0445	0.0557
chrI:000578962-000579021		-0.12	0.118	0.071	0.00642
chrI:000579225-000579284		0.0443	0.0784	0.0251	0.011
chrI:000579396-000579455		0.119	0.125	0.0146	0.114
chrI:000579694-000579753		0.11	0.0441	-0.263	0.0644
chrI:000579994-000580053		0.0555	-0.0458	-0.00765	0.0107
chrI:000580277-000580336		0.0288	0.00379	0.103	-0.0224
chrI:000580621-000580680		-0.128	-0.0608	-0.00231	-0.0751
chrI:000580961-000581018		-0.18	-0.0987	-0.0875	-0.0193
chrI:000581257-000581316		-0.209	-0.0308	-0.0074	-0.0787
chrI:000581631-000581690		-0.108	0.00545	0.0368	0.0623
chrI:000581898-000581957		-0.173	-0.000424	0.0555	0.0512
chrI:000582221-000582280		-0.191	-0.104	-0.00876	-0.021
chrI:000582531-000582590		-0.151	-0.0811	0.0771	-0.0558
chrI:000582784-000582838		0.00449	0.0426	-0.0125	0.0263
chrI:000582946-000583005		0.043	0.127	0.01	-0.00578
chrI:000583291-000583349		0.0769	0.137	0.0306	-0.0846
chrI:000583798-000583855		0.132	0.193	0.135	-0.0139
chrI:000583993-000584051		0.149	-0.0474	0.047	0.0115
chrI:000584207-000584265		-0.0281	-0.0519	-0.0823	0.0125
chrI:000584515-000584574		-0.0172	-0.0619	-0.209	-0.0306
chrI:000584743-000584802		-0.134	-0.114	-0.235	-0.114
chrI:000584956-000585015		-0.123	-0.0741	-0.284	-0.128
chrI:000585214-000585271		-0.0318	-0.0123	-0.109	-0.0595
chrI:000585415-000585474		0.0246	0.089	-0.00523	-0.0832
chrI:000585595-000585654		0.00769	0.0362	-0.0795	-0.0199
chrI:000585934-000585992		0.0847	0.0358	-0.0606	-0.0991
chrI:000586282-000586341		-0.199	0.0356	-0.174	0.0243
chrI:000586585-000586644		-0.189	-0.000363	-0.0988	-0.0349
chrI:000586957-000587016		-0.25	-0.0498	-0.0791	-0.0558
chrI:000587278-000587335		-0.2	0.0111	-0.0945	-0.013
chrI:000587512-000587571		-0.0345	0.00707	-0.0885	-0.0539
chrI:000587767-000587825		0.0402	-0.0135	-0.0611	0.0334
chrI:000588167-000588226		0.0204	-0.00673	0.0344	0.00138
chrI:000588452-000588511		0.0503	-0.00506	0.141	0.0313
chrI:000588690-000588749		0.109	-0.0374	0.0336	-0.0145
chrI:000589031-000589090		0.0879	0.00125	-0.0274	-0.0228
chrI:000589590-000589649		0.0348	0.0766	0.0855	0.0107
chrI:000589789-000589848		0.0438	-0.0388	-0.112	-0.0466
chrI:000589986-000590045		-0.0791	-0.0305	-0.0963	-0.132
chrI:000590174-000590233		-0.0609	-0.0682	-0.0642	-0.0588
chrI:000590443-000590502		-0.0737	-0.144	-0.0798	-0.0588
chrI:000590783-000590839		0.0945	-0.0172	-0.00974	0.0468
chrI:000590948-000591007		0.0158	-0.0583	-0.0269	-0.0448
chrI:000591128-000591186		0.0463	-0.0205	-0.0263	-0.0314
chrI:000591501-000591559		-0.0297	-0.0424	-0.00529	-0.0525
chrI:000591860-000591919		0.109	0.00899	0.0886	-0.00299
chrI:000592206-000592264		0.111	-0.117	-0.137	-0.0164
chrI:000592572-000592631		0.195	-0.169	-0.000625	-0.0781
chrI:000593054-000593113		0.109	-0.0226	0.111	0.0157
chrI:000593382-000593441		0.071	-0.072	0.0386	0.0108
chrI:000593642-000593701		0.0579	-0.0149	-0.0204	0.00346
chrI:000594009-000594068		0.0723	-0.0739	0.0815	-0.0166
chrI:000594362-000594421		-0.0347	-0.015	0.0508	-0.0295
chrI:000594638-000594694		0.0101	-0.0823	0.067	-0.118
chrI:000594866-000594925		-0.123	-0.166	0.0179	-0.231
chrI:000595284-000595343		-0.103	-0.118	0.0167	-0.113
chrI:000595460-000595519		0.0237	-0.047	0.109	-0.062
chrI:000595716-000595775		0.0393	-0.106	0.0941	-0.0739
chrI:000595922-000595981		0.0217	-0.0618	0.0712	-0.0687
chrI:000596204-000596263		-0.132	-0.215	-0.0443	-0.169
chrI:000596632-000596691		0.12	-0.0753	0.0493	-0.233
chrI:000596917-000596976		0.162	-0.026	0.079	0.0511
chrI:000597134-000597193		0.00152	-0.000478	0.145	-0.0597
chrI:000597509-000597568		-0.0768	-0.0266	0.0135	-0.0358
chrI:000597687-000597746		-0.0777	0.0606	-0.00932	0.0202
chrI:000598004-000598063		-0.174	0.0898	-0.0384	-0.0157
chrI:000598452-000598510		0.0236	0.0648	-0.065	-0.0998
chrI:000598713-000598772		0.0347	0.0584	-0.0652	0.0397
chrI:000598971-000599029		-0.05	-0.00927	0.0116	-0.0417
chrI:000599278-000599337		-0.092	0.0136	-0.0737	-0.0534
chrI:000599733-000599790		0.158	-0.0938	0.0786	-0.0782
chrI:000600006-000600063		0.00556	0.00724	0.0419	0.00664
chrI:000600212-000600271		-0.057	-0.0428	-0.0249	-0.0445
chrI:000600477-000600536		-0.0483	0.000331	-0.149	-0.028
chrI:000600767-000600826		0.0719	0.0584	0.0822	0.162
chrI:000600952-000601011		0.0164	0.0337	0.13	0.122
chrI:000601235-000601294		0.0476	0.112	0.11	0.0912
chrI:000601574-000601633		-0.00819	-0.0856	0.0939	0.00024
[truncated: 43,221 more rows]
