# Supplementary material for: Indistinguishable Landscapes of Meiotic DNA Breaks in rad50+ and rad50S Strains of Fission Yeast Revealed by a Novel rad50+ Recombination Intermediate
Source: PLoS Genet. 2008 Nov 21;4(11):e1000267. doi: 10.1371/journal.pgen.1000267 (PMC2580034; doi:10.1371/journal.pgen.1000267)
Supplement: Dataset S2 — Median-normalized Genome-wide IP/WCE Hybridization Ratios from Experiment 2. Data are from strain GP6203 (rad50S) before (0 h) and 3.5 h and 4 h after meiotic induction and from strain GP6232 (rad50+) 5 h after meiotic induction. (7.8 MB XLS) [file pgen.1000267.s012.xls]

## Sheet: Dataset S2.txt
Probe	LogRatio	LogRatio	LogRatio	LogRatio
chrI:000000162-000000221	0.346	0.0056	0.171	-0.488
chrI:000000617-000000676	0.165	-0.294	-0.0828	-0.511
chrI:000001467-000001526	-0.201	-0.0055	0.387	-0.562
chrI:000001742-000001799	0.146	0.00272	0.372	-0.477
chrI:000002114-000002172	0.102	-0.112	0.224	-0.432
chrI:000002333-000002377	0.209	-0.0575	-0.0241	-0.43
chrI:000002975-000003026	0.261	0.073	0.345	-0.441
chrI:000003261-000003320	0.301	-0.0148	0.39	-0.595
chrI:000003676-000003734	0.0691	-0.0995	0.449	-0.43
chrI:000003903-000003962	0.0798	-0.0738	0.29	-0.408
chrI:000004207-000004266	0.0304	-0.0718	0.00546	-0.431
chrI:000004424-000004483	0.0562	-0.0749	0.0813	-0.383
chrI:000004785-000004844	0.0422	-0.171	0.0667	-0.422
chrI:000004966-000005024	0.232	-0.206	-0.244	-0.378
chrI:000005206-000005265	0.261	-0.272	-0.179	-0.433
chrI:000005548-000005607	-0.0162	-0.224	0.276	-0.361
chrI:000005867-000005926	0.168	0.209	0.325	0.236
chrI:000006231-000006290	0.206	0.266	0.351	0.322
chrI:000006478-000006537	0.522	0.327	0.484	0.362
chrI:000006787-000006846	0.246	0.0899	0.499	-0.235
chrI:000007055-000007114	0.249	0.137	0.604	-0.278
chrI:000007371-000007426	0.29	0.0445	0.319	0.00781
chrI:000007576-000007634	0.347	0.236	0.338	0.214
chrI:000007840-000007899	0.336	0.598	0.368	0.88
chrI:000008129-000008174	0.282	0.517	0.324	0.674
chrI:000008301-000008359	0.323	0.42	0.323	0.506
chrI:000012432-000012490	-0.0186	-0.0864	0.129	-0.532
chrI:000012852-000012906	0.219	-0.086	-0.217	-0.578
chrI:000013031-000013090	0.668	0.0808	-0.292	-0.458
chrI:000013298-000013357	0.437	-0.0622	-0.329	-0.614
chrI:000013505-000013564	-0.153	-0.378	-0.365	-0.68
chrI:000013830-000013889	0.0332	-0.0833	0.276	-0.48
chrI:000014053-000014112	0.0525	0.107	0.112	-0.53
chrI:000014278-000014337	0.0771	0.14	0.141	-0.273
chrI:000014666-000014725	-0.13	-0.122	0.902	-0.223
chrI:000014929-000014988	0.661	0.142	-0.568	-0.396
chrI:000015223-000015282	0.345	0.0391	-0.0694	-0.449
chrI:000015551-000015610	-0.227	-0.119	-0.00663	-0.523
chrI:000022038-000022097	0.151	-0.0692	0.187	-0.491
chrI:000022274-000022330	0.278	-0.0397	0.366	-0.518
chrI:000022618-000022677	0.139	0.0724	0.366	-0.576
chrI:000022813-000022872	0.149	0.14	0.436	-0.578
chrI:000023075-000023133	0.404	0.0406	-0.211	-0.418
chrI:000023242-000023301	0.268	0.0154	-0.173	-0.392
chrI:000036375-000036434	-0.163	-0.0857	0.215	-0.38
chrI:000049335-000049394	0.254	-0.0612	0.0244	-0.269
chrI:000049673-000049732	0.2	0.103	-0.0611	-0.252
chrI:000050001-000050060	-0.211	0.386	0.434	-0.115
chrI:000050180-000050239	-0.0242	0.119	0.0911	-0.0197
chrI:000050563-000050622	-0.627	0.13	-0.685	-0.18
chrI:000050743-000050802	-0.431	0.0853	-0.707	-0.0461
chrI:000050979-000051038	-0.598	-0.0847	-0.814	0.0603
chrI:000051199-000051258	-0.731	-0.238	-0.151	0.0162
chrI:000051390-000051449	-0.717	0.17	-0.516	0.0606
chrI:000051810-000051869	0.0808	0.223	-0.413	0.296
chrI:000052084-000052143	-0.405	-0.171	-0.64	0.162
chrI:000052301-000052360	-0.391	-0.203	-0.119	0.00292
chrI:000052617-000052676	-0.335	-0.305	0.0814	-0.0766
chrI:000052939-000052997	-0.0589	-0.269	0.197	-0.105
chrI:000053167-000053224	0.177	-0.236	0.327	-0.17
chrI:000053549-000053608	0.291	-0.167	-0.46	-0.123
chrI:000053944-000054003	-0.187	0.221	-0.12	0.0816
chrI:000054151-000054210	-0.104	0.281	-0.228	-0.118
chrI:000054387-000054446	0.113	0.112	0.0956	-0.128
chrI:000054847-000054906	0.241	-0.181	0.451	0.0807
chrI:000055184-000055243	0.649	0.0754	-0.514	0.0205
chrI:000057712-000057771	0.308	0.35	0.424	0.242
chrI:000057916-000057975	0.697	0.634	0.117	0.46
chrI:000058437-000058496	-0.282	0.286	0.62	0.527
chrI:000058718-000058776	-0.364	0.342	0.262	0.5
chrI:000059028-000059087	-0.138	0.405	0.416	0.634
chrI:000059246-000059305	-0.0169	0.35	-0.147	0.684
chrI:000059484-000059543	-0.111	0.326	0.646	0.63
chrI:000060407-000060465	-0.453	0.0727	-0.0429	0.224
chrI:000060668-000060727	0.129	0.153	0.227	0.204
chrI:000060881-000060940	0.345	0.133	0.284	0.274
chrI:000061116-000061175	0.0938	0.371	0.506	0.289
chrI:000061438-000061497	-0.188	0.337	-0.427	0.124
chrI:000061783-000061842	0.277	0.159	0.243	0.118
chrI:000062028-000062087	0.0975	0.0248	0.349	0.295
chrI:000062260-000062319	-0.0325	0.0158	0.354	0.117
chrI:000062555-000062614	0.375	-0.164	-0.77	0.0956
chrI:000062745-000062804	0.363	0.0118	0.495	0.386
chrI:000062943-000063002	0.342	0.0694	-0.456	0.349
chrI:000063333-000063392	-0.358	-0.0494	-0.644	0.298
chrI:000063740-000063799	-0.0205	0.0189	-0.276	0.607
chrI:000063905-000063964	0.478	-0.0358	-0.799	0.691
chrI:000064145-000064204	0.509	0.162	-0.321	0.708
chrI:000064457-000064516	0.339	0.389	0.082	0.565
chrI:000064799-000064858	0.288	0.496	0.345	0.71
chrI:000064971-000065030	0.283	0.517	0.49	0.756
chrI:000065348-000065407	-0.195	0.421	0.0848	0.478
chrI:000065783-000065842	0.213	0.498	-0.311	0.719
chrI:000066080-000066130	0.176	0.571	-0.17	0.767
chrI:000066332-000066391	-0.504	0.523	-0.481	0.864
chrI:000066571-000066628	-0.123	0.412	-0.257	0.796
chrI:000066893-000066952	-0.108	0.257	-0.463	0.769
chrI:000067094-000067153	-0.0811	0.271	0.12	0.845
chrI:000067520-000067579	-0.114	0.393	0.358	0.881
chrI:000067923-000067982	-0.269	0.345	0.117	0.751
chrI:000068282-000068341	-0.245	0.238	0.268	0.567
chrI:000068583-000068641	-0.352	0.234	0.21	0.549
chrI:000068850-000068909	-0.25	0.177	0.0358	0.349
chrI:000069237-000069296	0.193	0.224	0.159	0.36
chrI:000069583-000069642	0.304	0.0143	-0.176	0.234
chrI:000070021-000070080	0.0996	0.0655	0.674	0.627
chrI:000070273-000070331	-0.00128	0.00749	0.861	0.505
chrI:000070479-000070538	0.384	0.11	0.419	0.588
chrI:000070972-000071031	0.394	0.00617	-0.904	0.568
chrI:000071161-000071220	0.124	0.192	-0.652	0.538
chrI:000071371-000071430	0.00828	0.31	-0.455	0.688
chrI:000071555-000071614	-0.108	0.343	0.578	0.747
chrI:000071811-000071870	0.501	0.448	0.38	0.674
chrI:000072035-000072094	0.553	0.407	0.444	0.667
chrI:000072315-000072374	-0.632	0.123	-0.568	0.556
chrI:000072678-000072737	-0.187	-0.151	-0.377	0.32
chrI:000073244-000073303	-0.176	-0.0733	-0.533	0.144
chrI:000073616-000073675	0.0146	-0.124	0.462	0.0314
chrI:000073998-000074057	0.00467	0.17	0.285	0.149
chrI:000074325-000074384	-0.308	0.316	-0.285	0.36
chrI:000074560-000074619	-0.224	0.0221	-0.542	0.288
chrI:000074827-000074886	0.0131	0.146	0.568	0.0754
chrI:000075000-000075059	0.493	0.322	0.874	0.321
chrI:000075204-000075263	0.585	0.234	0.856	0.304
chrI:000075424-000075483	0.512	0.29	0.0758	0.412
chrI:000075736-000075793	0.48	0.181	-0.00479	0.408
chrI:000075968-000076027	0.426	0.143	-0.175	0.402
chrI:000076259-000076318	0.68	0.496	-0.55	0.828
chrI:000076578-000076637	0.411	0.541	-0.663	0.78
chrI:000077042-000077101	0.114	0.415	-0.179	0.867
chrI:000077475-000077534	0.223	0.416	-0.413	0.885
chrI:000077735-000077794	0.212	0.278	0.297	0.608
chrI:000077903-000077962	0.178	0.244	0.0244	0.542
chrI:000078085-000078142	0.178	0.165	-0.284	0.556
chrI:000078422-000078481	0.563	0.071	-0.0893	0.344
chrI:000078677-000078736	0.761	0.00855	0.0667	0.25
chrI:000078984-000079043	0.813	0.164	0.572	0.265
chrI:000079196-000079255	0.291	-0.0167	-0.237	0.0741
chrI:000079435-000079494	-0.0912	0.135	0.0321	0.0449
chrI:000079823-000079882	0.102	0.289	-0.22	0.386
chrI:000080133-000080192	0.626	0.485	0.95	0.603
chrI:000080309-000080368	0.7	0.616	1.01	0.776
chrI:000080494-000080553	0.227	0.634	0.88	0.707
chrI:000080732-000080791	0.326	0.807	1.21	0.985
chrI:000080964-000081023	0.28	0.921	0.746	1.18
chrI:000081397-000081456	0.279	0.871	-0.348	1.21
chrI:000081622-000081681	0.251	0.801	-0.289	0.996
chrI:000081869-000081928	0.347	0.716	-0.537	1.06
chrI:000082250-000082308	0.501	0.726	-0.667	1.03
chrI:000082684-000082743	0.286	0.682	0.335	1.04
chrI:000082933-000082992	-0.0117	0.348	0.3	0.605
chrI:000083206-000083263	0.209	0.455	0.588	0.705
chrI:000083484-000083541	0.117	0.376	0.415	0.695
chrI:000083713-000083772	0.0639	0.459	0.109	0.742
chrI:000084214-000084273	-0.144	0.25	-0.0645	0.393
chrI:000084554-000084613	-0.00768	0.374	-0.157	0.547
chrI:000084800-000084859	0.428	0.153	0.494	0.465
chrI:000084973-000085032	-0.0567	0.147	0.872	0.651
chrI:000085241-000085300	-0.0556	0.707	1.25	0.88
chrI:000085451-000085510	-0.203	0.516	0.865	0.816
chrI:000085796-000085855	-0.235	0.359	-0.0785	0.542
chrI:000086173-000086229	0.0177	0.624	0.0241	0.902
chrI:000086488-000086544	0.0691	0.988	0.356	1.37
chrI:000086773-000086832	0.099	0.931	-0.0538	1.27
chrI:000086945-000087003	-0.258	0.835	-0.363	1.25
chrI:000087128-000087185	-0.326	0.865	-0.238	1.28
chrI:000087331-000087390	-0.173	0.807	0.0246	1.21
chrI:000087599-000087658	-0.168	0.367	0.672	0.831
chrI:000088010-000088069	0.487	1.02	1.21	1.37
chrI:000088176-000088235	0.251	0.921	0.941	1.24
chrI:000088527-000088582	0.284	0.546	0.139	0.768
chrI:000088827-000088882	0.216	0.434	-0.189	0.588
chrI:000089001-000089059	0.217	0.29	-0.477	0.584
chrI:000089185-000089242	0.384	0.367	0.459	0.655
chrI:000089698-000089757	0.342	0.179	0.222	0.592
chrI:000089863-000089922	0.434	0.136	-0.174	0.626
chrI:000090043-000090102	0.446	0.165	-0.0385	0.691
chrI:000090460-000090519	0.349	0.334	0.0949	0.852
chrI:000090706-000090765	0.0623	0.155	0.333	0.846
chrI:000090873-000090932	0.243	0.348	0.0731	0.832
chrI:000091070-000091129	0.252	0.29	0.459	0.75
chrI:000091344-000091403	0.345	0.335	0.549	0.691
chrI:000091684-000091743	0.428	0.367	-0.176	0.727
chrI:000091885-000091944	0.39	0.396	0.187	0.622
chrI:000092159-000092218	0.0441	0.337	-0.018	0.308
chrI:000092442-000092500	0.0511	0.426	0.33	0.567
chrI:000092908-000092965	-0.0994	0.488	0.0962	0.541
chrI:000093099-000093158	-0.0643	0.483	-0.218	0.655
chrI:000093377-000093432	0.0257	0.633	-0.338	0.868
chrI:000093785-000093844	0.183	0.796	-0.702	0.998
chrI:000094372-000094431	0.55	1.1	0.352	1.23
chrI:000094698-000094756	-0.69	0.968	0.971	1.09
chrI:000094880-000094939	-0.699	0.956	1.19	1.05
chrI:000095151-000095210	-0.337	0.853	1.13	0.951
chrI:000095476-000095535	-0.0268	0.624	-0.244	0.705
chrI:000095996-000096055	-0.0728	0.48	-0.355	0.596
chrI:000096376-000096426	-0.62	0.152	0.311	0.247
chrI:000096623-000096682	0.0575	0.279	-0.398	0.28
chrI:000096830-000096889	-0.242	0.209	0.0894	0.214
chrI:000097022-000097081	-0.586	0.184	0.31	0.202
chrI:000097214-000097273	-0.769	0.203	0.103	0.106
chrI:000098517-000098576	-0.0803	0.228	-0.499	0.349
chrI:000098917-000098976	-0.182	0.204	0.189	0.438
chrI:000099489-000099548	0.17	0.362	0.184	0.821
chrI:000099702-000099761	0.155	0.428	0.671	0.968
chrI:000099930-000099989	0.0837	0.485	0.448	1.06
chrI:000100259-000100318	-0.0544	0.453	0.154	0.947
chrI:000100522-000100580	0.0142	0.507	0.277	0.976
chrI:000100802-000100859	-0.224	0.624	0.269	1.06
chrI:000101068-000101123	-0.502	0.456	0.235	0.964
chrI:000101244-000101303	-0.263	0.615	0.605	1.16
chrI:000101455-000101514	-0.469	0.571	-0.0284	1.03
chrI:000101797-000101856	-0.0407	0.584	-0.777	1.11
chrI:000102094-000102149	-0.424	0.623	-0.0998	0.934
chrI:000102372-000102424	-0.529	0.736	-0.195	0.999
chrI:000102568-000102620	-0.291	0.878	-0.0104	1.18
chrI:000102743-000102792	-0.0396	1.01	0.0032	1.24
chrI:000103146-000103201	0.218	1.26	-0.334	1.46
chrI:000103512-000103571	0.441	1.39	0.457	1.69
chrI:000103797-000103856	0.372	1.43	-0.0557	1.73
chrI:000104111-000104169	-0.127	1.57	0.00167	1.98
chrI:000104543-000104602	0.289	1.41	0.212	1.87
chrI:000104816-000104875	0.417	1.38	0.673	1.84
chrI:000105026-000105085	0.125	1.25	0.735	1.69
chrI:000105352-000105411	0.0444	1.2	0.255	1.63
chrI:000105671-000105730	0.00456	0.948	0.44	1.35
chrI:000105903-000105962	-0.0138	0.81	-0.106	1.3
chrI:000106187-000106246	-0.127	0.919	-0.632	1.24
chrI:000106372-000106431	-0.00568	1	0.214	1.31
chrI:000106673-000106732	-0.00142	0.987	0.0395	1.36
chrI:000106856-000106914	-0.00306	1.05	0.0371	1.49
chrI:000107216-000107275	0.343	0.749	-0.409	1.35
chrI:000107676-000107735	0.218	0.809	0.25	1.25
chrI:000107931-000107990	0.217	0.831	0.0325	1.19
chrI:000108249-000108304	0.0125	0.517	0.442	1.08
chrI:000108655-000108714	-0.0823	0.642	-0.735	1.06
chrI:000108881-000108939	-0.375	0.574	-0.626	0.867
chrI:000109229-000109288	0.0806	0.314	0.66	0.699
chrI:000109471-000109530	-0.103	0.318	0.618	0.617
chrI:000109799-000109857	0.0142	0.161	0.235	0.501
chrI:000110117-000110175	-0.108	0.151	0.579	0.658
chrI:000110360-000110419	0.0409	0.115	-0.296	0.517
chrI:000110571-000110630	0.268	0.0859	0.761	0.623
chrI:000110965-000111024	0.496	0.181	0.156	0.312
chrI:000111200-000111259	0.337	0.121	-0.0939	0.175
chrI:000111410-000111469	0.146	0.0423	-0.222	0.0605
chrI:000111725-000111782	0.409	0.197	-0.642	0.37
chrI:000112052-000112111	-0.0641	0.103	-0.451	0.301
chrI:000112229-000112288	-0.223	-0.0527	-0.366	0.255
chrI:000112557-000112616	-0.0937	0.395	-0.132	0.625
chrI:000112721-000112780	-0.329	0.662	0.865	0.841
chrI:000112984-000113042	-0.376	0.556	0.606	0.806
chrI:000113222-000113281	-0.431	0.592	0.592	0.816
chrI:000113596-000113655	0.11	0.689	0.911	1.03
chrI:000113776-000113835	-0.108	0.588	0.331	0.829
chrI:000114025-000114084	0.191	0.607	0.338	0.836
chrI:000114290-000114349	0.137	0.686	0.563	0.857
chrI:000114470-000114529	0.141	0.657	0.397	0.843
chrI:000114647-000114703	-0.152	0.416	0.482	0.604
chrI:000114811-000114870	-0.205	0.341	0.315	0.556
chrI:000115062-000115121	-0.479	0.255	-0.118	0.435
chrI:000115289-000115347	-0.332	0.137	-0.159	0.232
chrI:000115519-000115570	-0.284	0.0683	-0.379	0.18
chrI:000115801-000115860	0.439	0.0721	0.0204	0.25
chrI:000115969-000116028	0.339	0.0877	0.56	0.241
chrI:000116260-000116318	-0.443	0.152	0.633	0.269
chrI:000116454-000116512	-0.479	0.222	0.934	0.32
chrI:000116657-000116716	0.0522	0.0589	0.813	0.304
chrI:000117153-000117211	-0.00593	-0.316	0.234	-0.0478
chrI:000117483-000117542	0.0728	-0.257	-0.117	-0.333
chrI:000117677-000117733	0.0605	-0.262	0.282	-0.245
chrI:000117842-000117900	0.18	-0.315	0.359	-0.249
chrI:000118012-000118069	0.209	-0.449	0.342	-0.24
chrI:000118279-000118338	0.102	-0.385	0.48	-0.305
chrI:000118511-000118569	0.0975	-0.138	0.408	-0.12
chrI:000118803-000118861	0.14	0.0282	0.0611	-0.0535
chrI:000119056-000119115	-0.634	-0.0908	-0.0242	-0.138
chrI:000119272-000119328	-0.455	-0.0803	-0.149	-0.107
chrI:000119625-000119684	0.0362	-0.205	-0.619	-0.136
chrI:000119992-000120049	-0.0527	-0.0178	-0.333	-0.229
chrI:000120249-000120308	0.101	0.159	0.317	-0.0415
chrI:000120593-000120652	-0.133	-0.0243	0.67	0.0526
chrI:000120853-000120912	-0.216	-0.0321	0.69	0.121
chrI:000121174-000121233	-0.192	-0.0546	0.412	-0.0389
chrI:000121494-000121553	-0.249	0.0034	0.265	0.0143
chrI:000121679-000121738	-0.19	-0.0628	-0.254	0.167
chrI:000122019-000122078	-0.266	-0.0123	-0.152	0.281
chrI:000122359-000122417	0.132	0.257	-0.27	0.593
chrI:000122823-000122882	-0.0223	0.418	0.146	0.72
chrI:000123020-000123078	0.175	0.299	0.0593	0.808
chrI:000123237-000123296	0.23	0.129	-0.498	0.689
chrI:000123514-000123573	0.224	0.125	-0.517	0.678
chrI:000123936-000123995	0.127	0.0452	-0.224	0.615
chrI:000124104-000124163	-0.407	0.0372	-0.588	0.792
chrI:000124383-000124442	0.0683	0.323	1.1	0.888
chrI:000124568-000124627	0.6	0.444	0.93	0.789
chrI:000124807-000124866	0.276	0.0335	0.716	0.467
chrI:000125001-000125060	0.182	-0.246	-0.116	0.321
chrI:000125236-000125295	-0.0103	0.0476	-0.0011	0.209
chrI:000125677-000125731	-0.027	-0.5	-0.00812	-0.137
chrI:000125885-000125944	0.118	-0.368	-0.302	-0.107
chrI:000126052-000126109	0.0417	-0.501	-0.477	-0.0903
chrI:000126259-000126314	-0.0194	-0.542	-0.637	-0.104
chrI:000126525-000126584	-0.359	-0.246	-0.268	0.034
chrI:000126860-000126919	-0.096	-0.0672	-0.471	0.122
chrI:000127300-000127357	-0.137	-0.127	-0.551	-0.0808
chrI:000127627-000127686	-0.105	-0.181	-0.382	-0.142
chrI:000127912-000127970	-0.207	-0.0068	-0.262	-0.125
chrI:000128175-000128234	-0.554	-0.0811	-0.124	-0.139
chrI:000128533-000128592	-0.346	-0.468	-0.412	-0.436
chrI:000128852-000128911	-0.0713	-0.709	-0.634	-0.513
chrI:000129279-000129336	-0.235	-0.115	0.0633	-0.684
chrI:000129521-000129580	-0.478	0.267	0.162	-0.29
chrI:000129847-000129906	0.259	0.42	0.604	-0.257
chrI:000130265-000130324	0.365	-0.144	-0.564	-0.283
chrI:000130619-000130676	-0.0305	0.00495	0.00293	-0.332
chrI:000130996-000131055	-0.385	-0.0241	-0.513	-0.318
chrI:000131199-000131258	-0.103	-0.243	0.462	-0.263
chrI:000131427-000131479	-0.136	-0.191	0.142	-0.543
chrI:000131642-000131698	0.0711	0.005	0.082	-0.585
chrI:000131844-000131903	0.193	0.0861	0.413	-0.606
chrI:000132178-000132236	-0.351	0.132	0.51	-0.409
chrI:000132392-000132451	-0.158	0.251	0.593	-0.474
chrI:000132660-000132719	-0.377	0.33	-0.463	-0.464
chrI:000132922-000132981	-0.159	0.199	-0.00727	-0.454
chrI:000133315-000133373	-0.0173	0.0863	-0.779	-0.621
chrI:000133485-000133544	0.28	0.142	-0.686	-0.385
chrI:000133727-000133784	0.228	0.0393	0.458	-0.371
chrI:000134096-000134155	0.306	0.06	0.0334	-0.412
chrI:000134336-000134395	-0.0155	-0.035	0.187	-0.506
chrI:000134610-000134667	-0.235	-0.196	0.226	-0.491
chrI:000134785-000134841	-0.377	0.0329	0.438	-0.539
chrI:000134967-000135024	-0.111	0.115	-0.0344	-0.398
chrI:000135169-000135228	-0.0925	0.11	0.144	-0.383
chrI:000135342-000135401	0.0531	0.146	0.34	-0.319
chrI:000135728-000135787	0.703	0.0168	0.414	-0.178
chrI:000135964-000136023	0.62	-0.0246	-0.177	-0.227
chrI:000136142-000136199	-0.318	0.0143	0.265	-0.243
chrI:000136326-000136383	-0.224	-0.0938	0.124	-0.207
chrI:000136521-000136580	0.288	0.0377	0.25	-0.338
chrI:000136725-000136783	0.298	-0.0408	0.216	-0.353
chrI:000137107-000137164	0.059	-0.15	-0.161	-0.442
chrI:000137378-000137435	-0.13	-0.0782	-0.0837	-0.552
chrI:000137655-000137709	-0.00858	-0.221	0.177	-0.399
chrI:000137949-000138008	-0.00291	0.00797	-0.139	-0.336
chrI:000138141-000138199	0.287	0.0909	0.173	-0.186
chrI:000138384-000138443	0.285	-0.0175	0.232	-0.301
chrI:000138647-000138706	0.316	-0.082	0.0583	-0.372
chrI:000138819-000138878	0.312	-0.386	0.189	-0.414
chrI:000139020-000139079	0.274	-0.431	0.358	-0.398
chrI:000139457-000139516	-0.124	-0.325	0.349	-0.695
chrI:000139934-000139989	-0.54	-0.232	0.276	-0.601
chrI:000140229-000140284	0.28	0.191	0.515	-0.353
chrI:000140584-000140643	0.692	-0.21	0.406	-0.412
chrI:000140956-000141014	0.504	-0.0789	0.00804	-0.494
chrI:000141177-000141235	0.612	-0.124	0.356	-0.259
chrI:000141366-000141425	0.377	-0.118	-0.116	-0.174
chrI:000141536-000141595	0.234	-0.195	-0.0539	-0.358
chrI:000141811-000141870	0.549	0.00107	0.711	-0.253
chrI:000142102-000142161	0.112	0.238	0.882	-0.174
chrI:000142276-000142335	0.198	0.111	0.774	-0.253
chrI:000142449-000142508	0.207	0.0824	0.799	-0.203
chrI:000142806-000142865	0.0726	-0.107	-0.0418	-0.2
chrI:000143132-000143191	0.202	-0.126	0.0116	-0.244
chrI:000143331-000143390	0.301	0.0587	0.139	-0.064
chrI:000143580-000143639	0.169	0.0835	0.0757	-0.0657
chrI:000143750-000143809	0.0464	0.00195	0.0333	-0.15
chrI:000143985-000144044	-0.122	-0.0827	-0.0566	-0.212
chrI:000144154-000144213	-0.213	-0.233	0.0302	-0.129
chrI:000144537-000144595	0.144	-0.186	0.367	0.199
chrI:000144847-000144906	0.0655	-0.339	-0.576	-0.153
chrI:000145019-000145078	-0.307	-0.287	-0.636	-0.157
chrI:000145404-000145462	-0.136	-0.139	0.0256	-0.12
chrI:000145675-000145730	0.218	-0.078	0.312	-0.167
chrI:000146043-000146102	-0.00184	-0.103	-0.0647	-0.256
chrI:000146405-000146464	-0.503	-0.097	0.186	-0.224
chrI:000146636-000146695	0.178	0.113	-0.266	0.0841
chrI:000146954-000147013	-0.212	-0.00167	-0.0844	0.039
chrI:000147441-000147499	-0.231	0.0896	0.558	0.0864
chrI:000147818-000147877	0.177	0.00635	-0.289	0.00853
chrI:000148099-000148158	0.207	-0.27	-0.41	-0.0328
chrI:000148426-000148485	-0.117	-0.34	-0.176	-0.25
chrI:000148720-000148779	-0.306	-0.12	0.203	0.0525
chrI:000148919-000148978	0.222	0.129	0.665	0.29
chrI:000149095-000149154	0.329	-0.115	0.826	0.232
chrI:000149349-000149408	0.331	-0.0526	0.635	0.322
chrI:000149559-000149618	0.103	0.137	0.444	0.405
chrI:000149856-000149915	0.0734	0.145	0.0206	0.398
chrI:000150122-000150180	0.237	0.127	0.257	0.385
chrI:000150339-000150397	0.432	-0.0811	-0.267	0.347
chrI:000150719-000150778	0.317	0.0574	0.175	0.346
chrI:000151024-000151078	0.233	0.146	0.917	0.052
chrI:000151253-000151312	0.161	0.112	0.995	0.0168
chrI:000151425-000151484	-0.0383	0.15	1.02	0.203
chrI:000151598-000151657	-0.00568	0.0124	0.191	0.173
chrI:000151904-000151963	-0.26	-0.263	-0.13	0.0196
chrI:000152188-000152247	-0.196	-0.272	-0.206	0.0166
chrI:000152394-000152453	-0.336	-0.284	-0.527	0.0913
chrI:000152580-000152639	-0.173	-0.0382	-0.293	0.0615
chrI:000152820-000152879	0.163	0.312	-0.282	0.252
chrI:000153238-000153297	0.144	0.172	-0.221	0.116
chrI:000153512-000153571	-0.0293	0.149	0.511	0.0502
chrI:000153849-000153908	-0.204	-0.206	0.382	0.0679
chrI:000154023-000154081	0.077	-0.18	0.359	0.154
chrI:000154232-000154291	-0.111	-0.0126	0.178	0.136
chrI:000154514-000154573	-0.309	0.192	-0.442	0.279
chrI:000154720-000154779	-0.318	0.305	-0.0956	0.505
chrI:000155032-000155091	-0.0799	0.49	0.184	0.781
chrI:000155363-000155422	-0.0934	0.414	0.588	0.841
chrI:000155696-000155755	-0.142	0.584	0.662	0.997
chrI:000155929-000155984	0.000486	0.538	-0.461	1.04
chrI:000156259-000156318	0.887	0.482	-0.128	1.11
chrI:000156438-000156497	0.719	0.538	0.282	1.16
chrI:000156666-000156724	-0.482	0.532	0.114	1.1
chrI:000156881-000156937	-0.512	0.385	-0.018	0.946
chrI:000157131-000157187	-0.12	0.29	-0.182	0.69
chrI:000157396-000157453	-0.0759	0.273	-0.152	0.604
chrI:000157793-000157852	0.151	0.503	0.368	0.936
chrI:000158014-000158073	-0.0357	0.542	0.327	0.996
chrI:000158272-000158331	0.131	0.526	0.211	1.07
chrI:000158612-000158671	-0.247	0.74	-0.238	1.13
chrI:000158897-000158956	0.0732	0.624	-0.0916	1.24
chrI:000159190-000159249	-0.18	0.736	0.192	1.38
chrI:000159496-000159555	-0.0996	0.791	0.305	1.45
chrI:000159744-000159801	-0.217	0.697	0.362	1.41
chrI:000160229-000160288	-0.696	0.572	0.197	1.06
chrI:000160450-000160508	-0.7	0.62	-0.549	1.02
chrI:000160622-000160678	-0.382	0.419	-0.257	0.913
chrI:000160868-000160927	0.0708	0.236	-0.238	0.717
chrI:000161102-000161158	0.0784	0.195	0.0305	0.56
chrI:000161300-000161357	-0.0148	0.192	0.267	0.618
chrI:000161574-000161633	-0.451	0.117	0.596	0.647
chrI:000161801-000161860	-0.576	0.214	0.572	0.81
chrI:000161976-000162035	0.04	0.41	-0.194	0.894
chrI:000162355-000162413	0.0934	0.446	0.336	0.799
chrI:000162620-000162679	0.326	0.547	0.531	0.971
chrI:000162901-000162960	0.364	0.433	0.281	1.11
chrI:000163127-000163183	0.531	0.551	0.0787	1.15
chrI:000163446-000163505	0.053	0.351	0.115	0.917
chrI:000163769-000163828	-0.0167	0.177	-0.559	0.796
chrI:000163980-000164039	-0.173	0.356	-0.693	0.932
chrI:000164178-000164237	-0.031	0.441	0.628	0.974
chrI:000164437-000164496	0.484	0.514	1.17	0.869
chrI:000164666-000164725	0.0756	0.293	0.97	0.701
chrI:000164860-000164919	-0.306	0.223	-0.174	0.57
chrI:000165229-000165288	-0.186	0.0379	-0.247	0.472
chrI:000165432-000165491	0.142	0.174	-0.377	0.423
chrI:000165677-000165736	0.632	0.433	0.593	0.462
chrI:000165907-000165966	0.611	0.11	0.804	0.52
chrI:000166181-000166240	0.123	0.0425	0.274	0.2
chrI:000166496-000166553	0.202	-0.0842	0.313	0.0757
chrI:000166836-000166894	0.37	-0.154	0.481	0.252
chrI:000167072-000167131	0.525	-0.0696	0.661	0.279
chrI:000167261-000167320	0.14	-0.0368	0.53	0.149
chrI:000167690-000167749	-0.00804	0.116	1.03	0.0824
chrI:000167858-000167917	-0.0782	0.0321	0.183	0.0169
chrI:000168111-000168170	0.0527	0.255	-0.668	0.0944
chrI:000168353-000168412	-0.171	0.266	-0.35	0.00794
chrI:000168580-000168639	0.326	0.0216	0.178	-0.105
chrI:000168866-000168921	0.0841	0.175	0.722	0.0498
chrI:000169102-000169161	-0.481	0.15	0.682	0.0112
chrI:000169267-000169326	-0.247	-0.0693	0.675	0.0211
chrI:000169446-000169505	-0.181	-0.165	0.439	-0.118
chrI:000169811-000169870	0.0218	0.0574	0.621	-0.16
chrI:000170059-000170118	-0.0959	0.222	-0.487	-0.129
chrI:000170341-000170400	-0.167	0.155	-0.665	-0.204
chrI:000170709-000170768	-0.0982	0.0335	-0.517	-0.28
chrI:000171062-000171121	0.188	-0.128	0.211	-0.261
chrI:000171255-000171312	0.145	-0.127	0.312	-0.265
chrI:000171480-000171539	-0.0627	-0.0913	0.423	-0.197
chrI:000171685-000171744	0.0468	-0.0731	0.629	-0.131
chrI:000171920-000171979	0.134	-0.0466	0.425	-0.14
chrI:000172164-000172223	-0.245	-0.195	0.461	-0.124
chrI:000172459-000172518	-0.57	-0.158	-0.0288	-0.324
chrI:000172989-000173047	-0.065	-0.0739	0.332	-0.2
chrI:000173228-000173287	0.144	0.000471	0.11	-0.243
chrI:000173497-000173556	0.0655	0.0782	0.036	-0.236
chrI:000173742-000173801	-0.104	0.165	0.222	-0.139
chrI:000174150-000174204	-0.335	0.0654	-0.626	-0.184
chrI:000174515-000174574	0.325	-0.00184	0.411	-0.247
chrI:000174938-000174997	0.381	-0.161	0.338	-0.166
chrI:000175115-000175172	-0.428	-0.331	-0.651	-0.158
chrI:000175429-000175480	-0.128	0.0378	-0.371	0.251
chrI:000175643-000175695	-0.0647	0.0278	-0.535	0.256
chrI:000175806-000175865	-0.143	0.00696	-0.432	0.281
chrI:000175998-000176057	-0.437	0.148	-0.559	0.32
chrI:000176178-000176237	-0.353	0.351	-0.425	0.56
chrI:000176524-000176583	-0.518	0.455	0.399	0.651
chrI:000176755-000176814	-0.795	0.126	-0.249	0.508
chrI:000177001-000177060	-0.758	0.109	-0.0149	0.651
chrI:000177241-000177300	-0.333	0.0305	0.0928	0.47
chrI:000177471-000177530	-0.345	0.105	0.205	0.369
chrI:000177818-000177876	-0.242	0.331	0.00937	0.283
chrI:000178111-000178170	-0.117	0.269	-0.232	0.326
chrI:000178359-000178418	-0.655	0.0801	-0.122	0.264
chrI:000178781-000178840	-0.35	-0.0409	0.16	-0.229
chrI:000179019-000179077	-0.31	0.0635	0.124	-0.196
chrI:000179357-000179416	-0.266	-0.114	0.127	-0.333
chrI:000179668-000179727	-0.164	-0.126	0.137	-0.427
chrI:000179907-000179966	0.0389	0.167	0.0947	-0.326
chrI:000180215-000180274	-0.107	0.185	-0.326	-0.449
chrI:000180673-000180732	0.538	0.197	0.9	-0.133
chrI:000180982-000181041	0.189	-0.0132	0.733	-0.221
chrI:000181156-000181215	-0.453	-0.107	0.568	-0.199
chrI:000181457-000181516	-0.806	-0.117	-0.195	-0.412
chrI:000181701-000181760	-0.537	-0.121	0.204	-0.323
chrI:000181881-000181937	-0.411	-0.255	0.13	-0.376
chrI:000182226-000182282	0.158	-0.316	-0.102	-0.356
chrI:000182576-000182635	0.511	0.225	-0.587	-0.098
chrI:000182851-000182910	-0.0693	-0.111	-0.251	-0.431
chrI:000183308-000183367	0.099	-0.0563	0.123	-0.516
chrI:000183627-000183686	-0.24	-0.155	-0.212	-0.495
chrI:000183946-000184005	-0.721	-0.159	-0.405	-0.652
chrI:000184176-000184235	0.0603	-0.12	0.0575	-0.609
chrI:000184342-000184401	0.156	-0.123	0.168	-0.574
chrI:000184613-000184672	0.226	0.134	-0.465	-0.608
chrI:000185152-000185211	0.211	-0.456	0.0892	-0.437
chrI:000185318-000185377	0.247	-0.333	-0.0128	-0.434
chrI:000185491-000185549	-0.269	-0.21	0.0773	-0.469
chrI:000185811-000185870	-0.156	0.174	0.0219	-0.215
chrI:000186057-000186116	0.356	0.312	-0.419	-0.118
chrI:000186337-000186396	0.952	0.294	0.147	-0.111
chrI:000186666-000186725	-0.258	0.0996	-0.137	-0.231
chrI:000187190-000187244	0.0769	-0.336	0.0287	-0.421
chrI:000187367-000187423	0.0595	-0.272	-0.127	-0.525
chrI:000187584-000187643	-0.109	-0.0992	0.0212	-0.561
chrI:000188031-000188090	-0.0569	0.341	0.308	-0.498
chrI:000188483-000188542	0.0259	-0.386	-0.0721	-0.498
chrI:000188982-000189040	-0.576	-0.247	0.152	-0.534
chrI:000189148-000189204	-0.319	-0.283	0.166	-0.571
chrI:000189406-000189463	0.00189	-0.394	-0.328	-0.453
chrI:000189653-000189711	-0.575	-0.28	-0.15	-0.745
chrI:000189841-000189900	-0.158	-0.397	0.313	-0.579
chrI:000190166-000190225	0.554	-0.0715	0.675	-0.189
chrI:000190499-000190558	0.484	-0.151	0.13	-0.509
chrI:000190858-000190917	0.316	-0.0668	0.308	-0.45
chrI:000191247-000191303	0.187	0.0364	0.439	-0.537
chrI:000191445-000191504	-0.0317	0.00243	-0.2	-0.484
chrI:000191610-000191669	-0.00153	0.0239	-0.223	-0.47
chrI:000191810-000191869	-0.0388	-0.0338	0.899	-0.313
chrI:000192070-000192129	0.0281	0.056	0.91	-0.428
chrI:000192307-000192363	0.154	0.024	0.17	-0.332
chrI:000192884-000192939	-0.217	-0.198	0.136	-0.556
chrI:000193175-000193229	-0.332	-0.302	0.0387	-0.56
chrI:000193411-000193468	-0.427	-0.251	-0.416	-0.523
chrI:000193736-000193791	-0.311	-0.144	-0.398	-0.441
chrI:000193981-000194035	0.3	-0.179	-0.544	-0.32
chrI:000194288-000194347	0.5	-0.000277	-0.273	-0.565
chrI:000194654-000194713	-0.0426	0.0277	0.0837	-0.14
chrI:000194984-000195041	-0.323	0.0721	-0.308	-0.143
chrI:000195157-000195216	-0.203	0.00386	0.0599	-0.234
chrI:000195461-000195520	-0.283	-0.449	0.279	-0.429
chrI:000195781-000195840	0.0576	-0.163	-0.703	-0.426
chrI:000195962-000196021	0.18	-0.23	-0.365	-0.348
chrI:000196319-000196377	0.0603	-0.578	-0.111	-0.524
chrI:000196637-000196696	0.24	-0.288	-0.488	-0.593
chrI:000196957-000197016	-0.301	-0.115	0.325	-0.33
chrI:000197280-000197339	-0.143	0.08	0.43	-0.475
chrI:000197559-000197617	0.185	0.0292	0.335	-0.344
chrI:000197893-000197951	0.186	0.176	-0.0912	-0.225
chrI:000198063-000198122	0.251	0.124	-0.523	-0.342
chrI:000198389-000198448	-0.0903	-0.00332	0.488	-0.406
chrI:000198780-000198839	-0.57	0.0203	-0.498	-0.325
chrI:000199012-000199071	0.244	-0.0519	0.694	-0.0867
chrI:000199290-000199349	0.296	0.153	1.5	0.0892
chrI:000199614-000199673	0.089	0.0256	1.15	-0.234
chrI:000199968-000200025	0.0313	0.0397	0.452	-0.545
chrI:000200384-000200443	0.47	-0.0928	0.332	-0.267
chrI:000200592-000200651	0.356	-0.372	0.375	-0.378
chrI:000200768-000200827	0.271	-0.222	0.419	-0.252
chrI:000201014-000201073	0.0429	-0.114	0.327	-0.222
chrI:000201317-000201373	-0.0172	-0.0219	-0.478	-0.171
chrI:000201626-000201685	0.158	-0.0239	-0.676	-0.00947
chrI:000201978-000202037	0.352	0.017	0.253	-0.00991
chrI:000202199-000202258	0.373	0.0845	-0.0673	-0.103
chrI:000202374-000202433	0.329	0.162	-0.082	-0.00446
chrI:000202709-000202768	-0.131	-0.101	0.0203	-0.107
chrI:000202952-000203011	0.00307	-0.0867	0.273	-0.0809
chrI:000203247-000203306	-0.35	0.19	0.42	0.164
chrI:000203593-000203652	-0.26	0.17	-0.0739	0.209
chrI:000204028-000204087	-0.137	0.112	-0.53	0.118
chrI:000204198-000204257	-0.166	0.0707	0.00508	0.0207
chrI:000204463-000204522	-0.0829	0.0584	0.167	0.114
chrI:000204806-000204865	0.0475	-0.0634	0.111	-0.0453
chrI:000205092-000205150	0.191	0.0426	0.33	0.0197
chrI:000205276-000205335	-0.0387	-0.131	0.295	-0.113
chrI:000205522-000205581	-0.052	-0.167	-0.0201	-0.244
chrI:000205886-000205944	-0.0825	-0.0797	0.0816	-0.219
chrI:000206057-000206114	-0.208	-0.304	0.00366	-0.197
chrI:000206520-000206579	0.345	-0.197	0.636	0.264
chrI:000206723-000206782	0.13	0.00854	0.599	0.156
chrI:000206969-000207027	-0.306	-0.0812	0.283	0.056
chrI:000207157-000207216	-0.528	-0.268	0.337	0.0571
chrI:000207329-000207385	-0.65	0.0187	0.358	0.213
chrI:000207736-000207795	0.116	0.0605	0.411	0.463
chrI:000207966-000208025	0.212	0.0601	0.205	0.554
chrI:000208276-000208335	0.0734	-0.0806	-0.0729	0.509
chrI:000208516-000208575	-0.0565	0.0104	0.0502	0.419
chrI:000208776-000208835	-0.344	0.0379	0.833	0.469
chrI:000209276-000209335	0.0155	-0.12	0.432	0.0644
chrI:000209444-000209501	-0.0878	-0.086	-0.223	-0.00876
chrI:000209624-000209682	-0.097	-0.0643	-0.00821	-0.0637
chrI:000209957-000210016	-0.049	-0.297	0.0314	-0.0229
chrI:000210254-000210310	0.0162	-0.29	0.151	-0.203
chrI:000210439-000210498	0.137	-0.137	0.431	-0.198
chrI:000210835-000210894	-0.0813	-0.0896	0.374	-0.213
chrI:000211163-000211222	0.319	-0.196	-0.427	-0.0373
chrI:000211472-000211531	0.0292	-0.0437	0.532	-0.0678
chrI:000211717-000211776	0.119	0.113	0.479	-0.00304
chrI:000212039-000212098	0.0768	-0.0792	-0.309	-0.197
chrI:000212329-000212388	-0.131	-0.33	-0.134	-0.167
chrI:000212505-000212560	-0.348	-0.259	-0.0449	-0.0996
chrI:000213049-000213107	-0.0584	0.0438	0.318	0.0711
chrI:000213538-000213597	0.379	0.0159	-0.36	0.399
chrI:000213874-000213933	0.287	0.246	0.481	0.621
chrI:000214042-000214101	0.316	0.341	0.609	0.833
chrI:000214256-000214313	0.217	0.288	0.422	0.861
chrI:000214430-000214489	-0.25	0.317	-0.0168	0.766
chrI:000214615-000214669	-0.318	0.319	0.046	0.732
chrI:000214801-000214860	-0.0932	0.373	0.368	0.828
chrI:000215135-000215194	0.105	0.487	0.663	1.13
chrI:000215319-000215378	0.04	0.453	0.0165	0.933
chrI:000215509-000215563	0.0819	0.265	0.211	0.855
chrI:000215760-000215819	0.189	0.12	0.184	0.839
chrI:000215982-000216040	0.169	0.188	0.358	0.869
chrI:000216163-000216222	0.317	0.159	0.488	0.879
chrI:000216447-000216506	-0.0634	-0.0687	0.182	0.458
chrI:000216677-000216736	-0.00487	-0.0113	0.0104	0.358
chrI:000217002-000217061	-0.186	-0.13	0.246	0.316
chrI:000217332-000217391	-0.165	-0.112	0.17	0.218
chrI:000217571-000217630	-0.343	-0.0209	0.242	0.147
chrI:000217831-000217890	-0.00913	-0.0372	0.235	0.0718
chrI:000217999-000218058	0.217	-0.0253	0.0521	-0.0561
chrI:000218192-000218251	0.527	0.416	0.72	0.0404
chrI:000218495-000218554	0.562	0.223	0.118	-0.129
chrI:000218669-000218727	0.0645	0.353	0.153	-0.0685
chrI:000218899-000218955	-0.0427	0.212	-0.0646	-0.145
chrI:000219392-000219451	-0.156	-0.298	-0.194	-0.294
chrI:000219651-000219710	-0.199	-0.366	-0.202	-0.214
chrI:000219956-000220015	-0.436	-0.422	-0.177	-0.266
chrI:000220241-000220298	-0.0376	-0.184	-0.0475	-0.381
chrI:000220481-000220538	-0.0522	-0.136	0.107	-0.393
chrI:000220698-000220757	-0.0201	-0.105	0.246	-0.346
chrI:000220965-000221022	-0.583	-0.374	-0.228	-0.343
chrI:000221237-000221290	-0.352	-0.174	-0.206	-0.275
chrI:000221510-000221569	-0.253	-0.346	0.665	-0.333
chrI:000222055-000222113	0.182	0.0765	-0.157	-0.188
chrI:000222227-000222286	0.17	0.0421	-0.376	-0.386
chrI:000222773-000222832	0.223	-0.0673	-0.251	-0.273
chrI:000223091-000223150	0.189	-0.136	0.128	-0.253
chrI:000223407-000223465	-0.0149	-0.388	0.126	-0.229
chrI:000223745-000223804	-0.188	-0.14	-0.104	-0.193
chrI:000224308-000224367	0.0858	0.293	0.0653	-0.407
chrI:000224532-000224588	-0.0162	0.158	0.121	-0.208
chrI:000224727-000224786	0.0115	0.0122	0.0963	-0.236
chrI:000224937-000224996	-0.0649	-0.22	0.117	-0.323
chrI:000225105-000225164	-0.123	-0.0101	0.0706	-0.321
chrI:000225371-000225429	-0.154	-0.0508	-0.0746	-0.308
chrI:000225703-000225761	0.0175	-0.283	-0.178	-0.238
chrI:000225998-000226056	-0.0113	-0.219	-0.163	-0.292
chrI:000226356-000226415	-0.0271	-0.276	-0.353	-0.403
chrI:000226662-000226720	-0.372	-0.176	-0.428	-0.483
chrI:000227006-000227065	0.103	0.0343	0.641	-0.275
chrI:000227192-000227251	0.162	-0.26	0.484	-0.294
chrI:000227437-000227494	0.0299	-0.384	0.24	-0.37
chrI:000227661-000227720	0.152	-0.492	-0.0949	-0.439
chrI:000227855-000227914	0.259	-0.328	0.316	-0.353
chrI:000228188-000228247	0.313	-0.194	0.298	-0.263
chrI:000228513-000228570	0.225	-0.186	0.446	-0.184
chrI:000228832-000228890	0.264	-0.0515	0.127	-0.0446
chrI:000229033-000229089	-0.293	0.27	0.735	0.277
chrI:000229294-000229353	0.0729	0.275	1.02	0.391
chrI:000229530-000229589	0.102	0.0293	0.246	0.228
chrI:000229844-000229903	0.232	0.0654	-0.104	0.108
chrI:000230056-000230115	-0.042	0.0118	-0.517	0.0166
chrI:000230458-000230517	0.248	0.138	0.265	0.152
chrI:000230748-000230805	0.465	0.296	-0.174	0.147
chrI:000230962-000231021	0.667	0.321	-0.279	0.293
chrI:000231205-000231264	0.338	0.314	-0.442	0.221
chrI:000231428-000231487	0.428	0.139	-0.0281	0.242
chrI:000231696-000231755	0.335	-0.121	0.335	0.274
chrI:000231877-000231934	0.348	-0.132	0.366	0.292
chrI:000232218-000232273	-0.426	-0.282	0.0235	-0.000408
chrI:000232435-000232492	-0.438	-0.408	0.0883	-0.105
chrI:000232701-000232760	-0.227	-0.172	0.66	0.4
chrI:000232926-000232985	-0.449	-0.363	0.533	0.23
chrI:000233185-000233244	-0.24	-0.264	0.07	0.129
chrI:000233412-000233470	-0.274	-0.252	-0.032	0.128
chrI:000233693-000233752	-0.237	-0.391	-0.222	0.121
chrI:000233946-000234004	-0.0379	-0.178	-0.166	0.284
chrI:000234170-000234229	-0.246	-0.181	0.000461	0.501
chrI:000234497-000234556	-0.231	-0.0746	-0.175	0.509
chrI:000234781-000234840	-0.257	0.0669	-0.0573	0.399
chrI:000234946-000235002	0.0304	0.286	-0.326	0.617
chrI:000235167-000235226	0.288	0.428	0.0499	0.795
chrI:000235351-000235410	0.168	0.38	-0.756	0.89
chrI:000235603-000235662	-0.324	0.278	-0.0497	0.777
chrI:000235779-000235838	-0.23	0.0446	-0.0529	0.504
chrI:000236131-000236190	-0.433	0.218	-0.552	0.855
chrI:000236470-000236529	0.152	0.414	-0.209	1.06
chrI:000236836-000236893	0.392	0.612	0.0387	1.32
chrI:000237207-000237266	-0.0117	0.728	0.412	1.43
chrI:000237481-000237539	0.389	0.937	0.123	1.62
chrI:000237728-000237785	0.443	1.09	0.499	1.75
chrI:000237944-000238003	0.449	1.09	0.258	1.84
chrI:000238258-000238316	-0.23	1.04	0.829	1.56
chrI:000238466-000238525	0.242	1.33	0.959	2
chrI:000238672-000238731	0.363	1.36	0.698	1.92
chrI:000238968-000239027	0.311	1.12	0.691	1.63
chrI:000239367-000239426	0.0598	1.25	0.156	1.86
chrI:000239554-000239613	-0.112	0.957	-0.31	1.47
chrI:000239935-000239994	0.246	1.17	0.0282	1.84
chrI:000240335-000240394	0.241	0.76	0.236	1.4
chrI:000240702-000240761	0.511	0.826	0.286	1.49
chrI:000241001-000241060	0.355	0.652	-0.242	1.15
chrI:000241224-000241283	0.248	0.49	0.385	1.01
chrI:000241480-000241539	0.408	0.117	0.368	0.79
chrI:000241677-000241732	0.343	0.0669	0.328	0.745
chrI:000241909-000241968	-0.00558	-0.0443	-0.21	0.552
chrI:000242118-000242177	-0.152	0.0502	-0.127	0.503
chrI:000242430-000242489	-0.211	0.229	0.125	0.545
chrI:000242770-000242829	-0.0983	-0.118	0.376	0.49
chrI:000243131-000243190	0.2	-0.00414	0.217	0.531
chrI:000243305-000243364	0.071	0.0581	-0.237	0.402
chrI:000243486-000243545	0.00208	0.159	0.169	0.286
chrI:000243756-000243815	-0.16	0.273	0.616	0.306
chrI:000244044-000244103	0.24	0.147	0.812	0.597
chrI:000244454-000244513	0.439	-0.261	0.329	0.315
chrI:000244642-000244701	0.359	-0.0594	0.148	0.162
chrI:000244939-000244998	0.352	0.389	0.163	0.189
chrI:000245180-000245239	-0.347	0.0849	-0.137	0.0463
chrI:000245369-000245428	-0.317	-0.0361	-0.0753	-0.18
chrI:000245707-000245766	-0.15	-0.0994	0.0607	-0.12
chrI:000245926-000245985	-0.0617	-0.0662	0.108	-0.00305
chrI:000246306-000246365	0.0726	0.0767	0.253	0.0486
chrI:000246501-000246560	0.141	0.0845	0.372	-0.0335
chrI:000246848-000246906	0.534	0.15	0.43	0.0286
chrI:000247120-000247174	0.296	0.19	0.383	0.0489
chrI:000247479-000247538	-0.00855	0.0445	0.464	0.236
chrI:000248025-000248084	-0.626	-0.4	-0.284	-0.17
chrI:000248277-000248333	-0.688	-0.284	-0.227	-0.0128
chrI:000248556-000248615	0.148	-0.12	-0.679	0.167
chrI:000248838-000248897	0.752	0.257	-0.571	-0.0862
chrI:000249095-000249154	0.665	0.256	0.562	0.106
chrI:000249421-000249480	0.803	-0.00198	0.755	0.225
chrI:000249778-000249835	0.0311	0.152	-0.496	0.22
chrI:000250012-000250071	-0.143	0.0405	-0.745	-0.0739
chrI:000250192-000250251	-0.383	-0.224	-0.169	-0.372
chrI:000250511-000250570	-0.225	-0.12	0.0432	-0.384
chrI:000250703-000250762	-0.117	-0.167	-0.0473	-0.408
chrI:000250918-000250977	0.22	0.208	0.113	-0.0599
chrI:000251095-000251154	0.292	0.266	0.083	0.0221
chrI:000251633-000251692	0.205	-0.0751	-0.462	-0.262
chrI:000252203-000252259	0.0445	0.0653	-0.0643	0.176
chrI:000252382-000252441	0.0756	0.0863	-0.368	0.211
chrI:000252564-000252623	0.0418	-0.0222	0.00463	0.297
chrI:000252781-000252840	-0.024	-0.106	0.164	0.229
chrI:000253007-000253066	-0.0694	-0.0204	0.02	0.31
chrI:000253458-000253517	0.381	0.285	0.0334	0.628
chrI:000253673-000253731	0.501	0.33	0.13	0.808
chrI:000254075-000254131	0.186	0.154	0.0539	0.737
chrI:000254281-000254340	0.182	0.201	-0.0637	0.873
chrI:000254496-000254555	0.0931	0.22	-0.0935	0.936
chrI:000254684-000254743	0.262	0.313	0.521	0.961
chrI:000254854-000254913	0.233	0.349	0.581	0.963
chrI:000255154-000255212	0.34	0.116	0.49	0.752
chrI:000255578-000255637	-0.00457	0.181	-0.166	0.609
chrI:000255898-000255957	0.189	0.133	0.41	0.438
chrI:000256100-000256158	-0.155	0.122	0.544	0.329
chrI:000256382-000256441	-0.31	0.123	0.81	0.232
chrI:000256818-000256877	-0.212	-0.162	0.0453	0.0614
chrI:000257109-000257168	0.312	-0.0503	-0.0974	-0.122
chrI:000257446-000257502	0.539	-0.018	0.479	-0.118
chrI:000257677-000257731	0.34	-0.0779	0.355	-0.144
chrI:000257840-000257899	-0.0114	-0.0974	0.379	-0.137
chrI:000258018-000258075	0.0379	-0.136	0.00754	-0.195
chrI:000258340-000258399	0.0723	-0.118	-0.221	-0.275
chrI:000258581-000258640	-0.0588	-0.129	-0.213	-0.296
chrI:000258788-000258847	-0.13	-0.0726	-0.155	-0.314
chrI:000259017-000259075	-0.518	-0.0848	0.387	-0.389
chrI:000259321-000259379	-0.409	-0.0503	0.473	-0.328
chrI:000259570-000259629	0.24	0.206	0.833	-0.256
chrI:000259983-000260042	0.617	-0.218	-0.382	-0.253
chrI:000260324-000260383	0.356	-0.128	-0.531	-0.345
chrI:000260628-000260687	0.303	-0.147	-0.371	-0.388
chrI:000260885-000260943	0.128	-0.122	0.169	-0.545
chrI:000261152-000261211	0.306	0.0365	0.313	-0.627
chrI:000261430-000261489	-0.503	-0.0299	-0.384	-0.316
chrI:000261646-000261705	-0.55	0.0885	-0.547	-0.43
chrI:000261900-000261959	-0.0982	0.34	0.00324	-0.352
chrI:000262147-000262205	0.266	0.234	0.151	-0.463
chrI:000262357-000262415	0.187	0.0837	-0.362	-0.579
chrI:000262606-000262663	-0.272	-0.147	-0.302	-0.406
chrI:000262839-000262898	-0.954	-0.216	-0.171	-0.331
chrI:000263238-000263297	-0.233	-0.604	-0.593	-0.302
chrI:000263479-000263538	0.361	-0.457	-0.333	-0.431
chrI:000263713-000263772	0.57	-0.0525	-0.763	-0.355
chrI:000263942-000264001	-0.421	0.282	-0.635	-0.24
chrI:000264113-000264172	-0.515	0.232	-0.09	-0.332
chrI:000264451-000264510	-0.568	0.17	-0.139	-0.501
chrI:000264727-000264786	-0.704	0.0103	-0.636	-0.648
chrI:000264895-000264952	-0.707	0.0586	-0.725	-0.433
chrI:000265068-000265127	-0.544	0.0875	-0.788	-0.25
chrI:000265328-000265387	0.0239	0.0161	-0.58	-0.321
chrI:000265624-000265683	0.165	-0.0871	-0.366	-0.362
chrI:000266131-000266190	-0.0552	-0.228	-0.215	-0.479
chrI:000266571-000266630	-0.0577	-0.0954	0.272	-0.409
chrI:000266830-000266889	-0.0989	-0.0652	0.241	-0.745
chrI:000267021-000267080	-0.0498	0.0279	0.193	-0.667
chrI:000267198-000267257	-0.339	0.0227	0.1	-0.485
chrI:000267497-000267556	-0.47	-0.0308	0.105	-0.526
chrI:000267689-000267746	-0.188	0.231	-0.0379	-0.615
chrI:000267888-000267947	-0.213	0.243	-0.147	-0.529
chrI:000268117-000268176	-0.257	0.197	-0.193	-0.405
chrI:000268313-000268372	-0.0522	-0.2	0.332	-0.427
chrI:000268664-000268722	-0.198	-0.249	0.0742	-0.415
chrI:000268845-000268904	-0.0652	-0.216	0.186	-0.515
chrI:000269063-000269116	-0.0291	-0.197	0.0376	-0.602
chrI:000269310-000269369	-0.164	-0.336	-0.678	-0.438
chrI:000269475-000269534	0.0124	-0.398	-0.585	-0.379
chrI:000269650-000269709	0.119	-0.52	-0.097	-0.355
chrI:000269891-000269950	-0.0794	-0.442	0.259	-0.726
chrI:000270089-000270148	-0.146	-0.2	-0.567	-0.573
chrI:000270425-000270484	-0.181	-0.233	-0.614	-0.679
chrI:000270601-000270660	-0.287	-0.255	-0.706	-0.659
chrI:000270955-000271014	0.137	-0.16	-0.621	-0.348
chrI:000271200-000271258	-0.0867	-0.121	-0.503	-0.315
chrI:000271471-000271530	-0.0121	-0.135	0.393	-0.353
chrI:000271665-000271724	0.0358	-0.205	0.338	-0.482
chrI:000271938-000271997	-0.0724	-0.296	0.0282	-0.552
chrI:000272236-000272295	-0.213	0.342	0.0728	0.0576
chrI:000272440-000272499	-0.0579	0.264	0.42	0.0332
chrI:000272744-000272803	-0.149	0.0917	0.365	-0.0819
chrI:000272983-000273042	-0.448	-0.0539	0.373	-0.141
chrI:000273257-000273316	-0.12	0.024	0.405	-0.136
chrI:000273669-000273728	-0.391	-0.124	0.169	-0.249
chrI:000273974-000274032	-0.296	-0.0428	0.127	-0.262
chrI:000274194-000274253	-0.175	-0.0563	-0.163	-0.291
chrI:000274477-000274536	-0.0241	-0.0582	0.332	-0.456
chrI:000274769-000274828	0.391	-0.218	0.547	-0.428
chrI:000275008-000275067	-0.0659	-0.102	0.174	-0.295
chrI:000275387-000275446	0.0118	-0.286	0.125	-0.397
chrI:000275640-000275699	-0.0177	-0.305	-0.00255	-0.68
chrI:000276074-000276133	0.0771	-0.373	-0.174	-0.55
chrI:000276246-000276303	0.245	-0.375	-0.0945	-0.579
chrI:000276799-000276857	0.0171	0.145	0.00852	-0.432
chrI:000277341-000277400	-0.168	-0.223	0.3	-0.427
chrI:000277730-000277787	-0.0118	-0.148	-0.367	-0.38
chrI:000277936-000277994	-0.0998	-0.0252	-0.57	-0.402
chrI:000278425-000278484	0.337	-0.0679	0.522	-0.0742
chrI:000278712-000278770	-0.233	-0.123	0.276	-0.261
chrI:000278878-000278937	-0.282	-0.173	0.201	-0.456
chrI:000279135-000279194	-0.565	-0.182	-0.173	-0.535
chrI:000279350-000279409	-0.0461	0.0275	-0.223	-0.591
chrI:000279530-000279585	0.164	-0.14	0.261	-0.451
chrI:000279801-000279856	0.126	-0.208	0.351	-0.382
chrI:000280103-000280162	-0.0528	-0.000111	0.062	-0.428
chrI:000280481-000280539	-0.288	-0.0137	-0.226	-0.588
chrI:000280705-000280764	-0.363	-0.157	-0.339	-0.479
chrI:000280978-000281035	0.0146	-0.497	0.21	-0.246
chrI:000281261-000281320	0.27	-0.32	-0.668	-0.226
chrI:000281547-000281606	0.436	-0.108	-0.374	-0.238
chrI:000281720-000281779	0.109	-0.00675	0.563	-0.401
chrI:000281927-000281986	-0.398	0.0799	0.276	-0.636
chrI:000282152-000282208	0.0368	-0.107	0.144	-0.41
chrI:000282499-000282558	0.164	-0.122	0.521	-0.11
chrI:000282839-000282898	-0.53	-0.365	0.588	-0.171
chrI:000283055-000283114	0.67	0.0334	0.264	-0.122
chrI:000283289-000283346	0.482	-0.0381	0.326	-0.209
chrI:000283618-000283677	-0.187	-0.0792	0.113	-0.392
chrI:000283788-000283844	-0.0279	-0.0401	-0.0179	-0.389
chrI:000284055-000284114	-0.0674	0.00398	0.0999	-0.388
chrI:000284258-000284315	0.0426	-0.0415	0.0801	-0.413
chrI:000284560-000284619	-0.584	-0.104	-0.23	-0.492
chrI:000284873-000284932	0.0253	-0.402	-0.513	-0.549
chrI:000285072-000285131	-0.121	-0.15	-0.5	-0.557
chrI:000285368-000285426	-0.353	-0.176	-0.12	-0.804
chrI:000285582-000285641	-0.274	-0.237	-0.333	-0.575
chrI:000285850-000285909	-0.092	-0.042	-0.237	-0.369
chrI:000286025-000286083	-0.0227	-0.0541	0.0395	-0.426
chrI:000286207-000286266	0.0635	-0.293	-0.0745	-0.529
chrI:000286606-000286665	0.14	-0.242	-0.0893	-0.566
chrI:000286855-000286914	0.0596	-0.143	-0.612	-0.496
chrI:000287109-000287168	0.117	-0.0621	-0.779	-0.452
chrI:000287290-000287347	0.21	-0.0368	-0.574	-0.441
chrI:000287542-000287601	0.369	-0.0809	0.221	-0.457
chrI:000287727-000287786	0.299	-0.0428	0.246	-0.53
chrI:000287906-000287965	0.463	-0.249	0.632	-0.395
chrI:000288148-000288207	0.212	-0.135	0.51	-0.159
chrI:000288448-000288507	0.043	-0.159	-0.0199	-0.201
chrI:000288747-000288806	-0.149	-0.104	-0.157	-0.116
chrI:000289072-000289131	-0.174	-0.0112	0.383	0.0526
chrI:000289432-000289491	-0.0467	-0.0803	-0.487	-0.0772
chrI:000289698-000289756	0.0172	0.0064	0.45	0.102
chrI:000289955-000290014	-0.00326	-0.0136	0.282	0.0837
chrI:000290372-000290431	0.0329	-0.245	0.0557	-0.328
chrI:000290549-000290608	0.114	-0.141	0.414	-0.278
chrI:000290821-000290879	0.348	-0.0259	0.503	-0.295
chrI:000291063-000291122	0.313	-0.000812	0.372	-0.37
chrI:000291469-000291528	-0.0364	0.0806	0.0892	-0.463
chrI:000291647-000291706	0.0896	0.0226	-0.263	-0.442
chrI:000291951-000292010	-0.547	0.0417	0.817	-0.28
chrI:000292168-000292227	-0.293	-0.208	0.776	-0.283
chrI:000292441-000292500	-0.582	-0.0948	0.522	-0.492
chrI:000292698-000292757	-0.687	-0.244	0.436	-0.349
chrI:000293016-000293075	-0.373	-0.171	-0.271	-0.377
chrI:000293275-000293334	-0.13	-0.0754	-0.0939	-0.23
chrI:000293616-000293675	-0.0204	-0.442	-0.218	-0.135
chrI:000293796-000293855	-0.0833	-0.311	-0.114	-0.116
chrI:000293977-000294036	0.0583	0.167	-0.0615	-0.0255
chrI:000294326-000294385	0.178	0.453	-0.351	-0.0404
chrI:000294569-000294628	-0.438	0.451	-0.642	0.137
chrI:000294738-000294797	-0.19	0.292	0.2	-0.0688
chrI:000294961-000295020	0.00363	-0.19	0.435	-0.412
chrI:000295212-000295271	0.0422	-0.425	0.246	-0.449
chrI:000295427-000295483	-0.115	-0.175	0.00906	-0.485
chrI:000295772-000295831	-0.264	-0.199	0.152	-0.493
chrI:000296156-000296215	0.313	-0.0707	0.519	-0.863
chrI:000296364-000296423	0.49	-0.0448	0.0992	-0.438
chrI:000296891-000296950	0.09	-0.0703	-0.557	-0.545
chrI:000297103-000297162	0.0343	-0.432	-0.0426	-0.419
chrI:000297271-000297329	0.04	-0.44	-0.187	-0.495
chrI:000297460-000297519	0.0902	-0.201	-0.387	-0.478
chrI:000297670-000297729	0.0217	-0.131	-0.51	-0.366
chrI:000297932-000297989	0.204	-0.131	-0.229	-0.493
chrI:000298396-000298455	-0.382	-0.295	-0.315	-0.467
chrI:000298688-000298747	-0.431	-0.184	-0.194	-0.264
chrI:000298969-000299028	-0.0714	0.168	0.264	-0.305
chrI:000299139-000299198	0.27	0.228	-0.417	-0.331
chrI:000299403-000299462	0.362	-0.00315	0.0942	-0.337
chrI:000299709-000299767	-0.344	-0.25	-0.196	-0.412
chrI:000300067-000300126	-0.571	-0.184	0.0905	-0.517
chrI:000300402-000300461	-0.355	-0.213	0.359	-0.349
chrI:000300576-000300629	-0.536	-0.431	0.165	-0.225
chrI:000300797-000300856	-0.757	-0.404	-0.112	-0.303
chrI:000301143-000301202	-0.249	-0.201	0.165	-0.228
chrI:000301475-000301534	-0.131	-0.152	-0.141	0.0285
chrI:000301737-000301796	-0.089	-0.19	-0.178	0.00307
chrI:000302206-000302265	-0.419	0.0711	0.223	0.271
chrI:000302468-000302527	-0.0459	0.0828	-0.0839	0.272
chrI:000302711-000302770	0.0623	-0.029	0.525	0.268
chrI:000302937-000302996	-0.0603	-0.197	0.173	0.0145
chrI:000303116-000303173	-0.543	-0.0967	0.292	0.276
chrI:000303380-000303438	-0.701	0.0667	-0.4	0.21
chrI:000303684-000303743	-0.425	0.298	0.345	0.245
chrI:000303977-000304036	-0.0602	0.0654	0.144	0.147
chrI:000304317-000304376	0.116	0.137	0.535	-0.00503
chrI:000304481-000304540	0.136	-0.175	0.11	-0.071
chrI:000304774-000304833	0.0212	-0.267	-0.479	-0.187
chrI:000305108-000305167	0.111	-0.0796	0.228	-0.147
chrI:000305324-000305383	0.328	-0.117	0.547	-0.0301
chrI:000305550-000305607	0.264	-0.12	-0.181	-0.12
chrI:000305953-000306012	-0.0428	-0.228	-0.0253	-0.305
chrI:000306164-000306223	0.272	-0.0999	0.256	-0.214
chrI:000306603-000306662	0.35	0.0497	-0.229	-0.376
chrI:000306824-000306883	0.283	-0.0368	-0.136	-0.484
chrI:000307028-000307083	0.345	-0.386	0.0935	-0.507
chrI:000307222-000307281	0.237	-0.529	-0.0696	-0.567
chrI:000307543-000307602	0.403	-0.363	-0.179	-0.533
chrI:000307712-000307771	0.115	-0.151	-0.297	-0.467
chrI:000308003-000308062	0.228	-0.116	-0.815	-0.661
chrI:000308188-000308246	0.527	-0.213	0.382	-0.619
chrI:000308396-000308455	0.387	-0.256	-0.0475	-0.458
chrI:000308703-000308759	-0.1	-0.345	-0.268	-0.495
chrI:000308928-000308987	-0.0906	-0.217	-0.0749	-0.525
chrI:000309109-000309168	0.0618	0.0707	-0.0409	-0.54
chrI:000309347-000309406	0.0983	-0.0357	-0.316	-0.392
chrI:000309574-000309633	-0.182	0.258	-0.334	-0.397
chrI:000309871-000309930	0.343	0.329	-0.657	-0.0613
chrI:000310230-000310289	0.181	0.382	0.635	-0.207
chrI:000310470-000310529	0.337	0.0811	0.609	-0.137
chrI:000310737-000310796	0.106	-0.0569	0.191	-0.417
chrI:000310948-000311007	0.0566	-0.0892	-0.155	-0.522
chrI:000311363-000311422	-0.166	-0.0277	-0.482	-0.491
chrI:000311676-000311735	0.451	-0.132	0.0341	-0.371
chrI:000311870-000311929	0.799	0.0304	0.364	-0.193
chrI:000312109-000312168	0.243	-0.0734	-0.678	-0.157
chrI:000312534-000312593	-0.178	-0.114	0.107	-0.452
chrI:000312710-000312769	0.027	-0.0922	0.448	-0.398
chrI:000312937-000312996	-0.158	-0.0547	0.34	-0.58
chrI:000313159-000313214	-0.132	-0.13	0.454	-0.697
chrI:000313382-000313440	-0.133	-0.00992	0.101	-0.519
chrI:000313899-000313957	0.0132	-0.152	-0.203	-0.428
chrI:000314214-000314273	-0.0653	-0.227	-0.619	-0.517
chrI:000314573-000314632	0.235	-0.255	-0.0715	-0.324
chrI:000314790-000314849	-0.108	-0.307	-0.515	-0.355
chrI:000315175-000315234	-0.12	-0.19	-0.318	-0.376
chrI:000315488-000315547	0.38	0.0144	-0.385	-0.227
chrI:000315989-000316048	0.308	0.0949	-0.204	-0.186
chrI:000316297-000316356	0.301	0.143	-0.566	-0.281
chrI:000316474-000316533	0.571	0.0894	-0.486	-0.0355
chrI:000316644-000316701	0.463	-0.0738	-0.879	-0.137
chrI:000317134-000317193	-0.0712	-0.149	-0.614	-0.338
chrI:000317386-000317445	-0.0199	-0.254	-0.262	-0.417
chrI:000317722-000317781	0.14	-0.0431	0.0904	-0.51
chrI:000317960-000318019	0.322	0.178	-0.092	-0.461
chrI:000318140-000318199	0.0456	-0.0819	-0.146	-0.494
chrI:000318588-000318645	-0.219	-0.139	0.183	-0.385
chrI:000318862-000318920	-0.582	-0.0563	0.327	-0.356
chrI:000319062-000319121	-0.163	-0.102	0.698	-0.294
chrI:000319297-000319356	-0.239	-0.303	0.961	-0.257
chrI:000319750-000319806	-0.561	-0.0141	-0.119	-0.319
chrI:000320092-000320151	-0.137	-0.135	-0.0126	-0.333
chrI:000320300-000320359	-0.432	-0.105	0.00166	-0.291
chrI:000320548-000320606	0.192	-0.0761	-0.27	-0.347
chrI:000320977-000321036	0.329	0.0934	0.169	-0.287
chrI:000321268-000321321	0.276	-0.0985	-0.436	-0.385
chrI:000321455-000321514	-0.174	-0.278	-0.246	-0.333
chrI:000321687-000321743	0.308	-0.18	0.0115	-0.187
chrI:000321972-000322031	0.475	0.039	0.319	-0.0878
chrI:000322445-000322504	0.122	-0.0957	0.491	-0.203
chrI:000322912-000322967	-0.199	-0.059	-0.0846	0.0338
chrI:000323174-000323233	-0.0931	-0.382	-0.456	-0.105
chrI:000323351-000323410	-0.294	-0.262	-0.667	-0.248
chrI:000323833-000323892	0.00861	-0.0189	0.478	0.188
chrI:000324097-000324156	0.0642	-0.00216	0.283	0.367
chrI:000324314-000324372	-0.0186	-0.0654	0.00619	0.211
chrI:000324603-000324662	0.381	0.189	0.134	0.393
chrI:000324769-000324826	0.216	0.198	0.341	0.536
chrI:000325062-000325120	-0.0202	0.129	0.397	0.627
chrI:000325248-000325307	0.166	0.182	0.135	0.733
chrI:000325438-000325495	-0.0182	0.227	0.384	0.57
chrI:000325672-000325731	0.446	0.476	0.967	0.747
chrI:000325936-000325995	0.482	0.703	1.21	0.909
chrI:000326109-000326168	0.832	0.819	1.81	1.09
chrI:000326314-000326373	0.246	0.5	0.42	0.754
chrI:000326502-000326560	0.213	0.563	-0.143	0.602
chrI:000326764-000326821	0.201	0.419	0.355	0.559
chrI:000326949-000327008	0.275	0.381	0.416	0.544
chrI:000327173-000327232	0.452	0.245	0.365	0.457
chrI:000327394-000327453	0.175	0.0828	0.00492	0.152
chrI:000327640-000327696	0.284	-0.137	-0.176	0.0121
chrI:000327815-000327874	-0.0293	-0.0594	-0.127	-0.0884
chrI:000328192-000328251	-0.0398	0.351	0.777	-0.0723
chrI:000328593-000328652	-0.18	0.308	-0.276	-0.276
chrI:000328949-000329008	-0.328	0.152	-0.728	-0.196
chrI:000329115-000329174	0.0227	0.136	-0.73	-0.142
chrI:000329401-000329460	-0.516	0.0343	-0.586	-0.305
chrI:000329865-000329924	-0.000476	-0.304	0.254	-0.309
chrI:000330373-000330432	-0.235	-0.295	0.142	-0.58
chrI:000330706-000330765	-0.443	-0.115	-0.292	-0.412
chrI:000330950-000331006	0.0299	0.136	-0.24	-0.332
chrI:000331469-000331528	-0.347	-0.0436	-0.113	-0.367
chrI:000331804-000331863	0.179	0.05	0.626	-0.182
chrI:000332324-000332382	-0.643	-0.0795	0.58	-0.273
chrI:000332635-000332693	-0.766	-0.159	-0.0347	-0.374
chrI:000332846-000332905	-0.183	0.101	0.0307	-0.126
chrI:000333166-000333225	-0.369	-0.0145	-0.121	-0.327
chrI:000333397-000333454	-0.537	-0.412	0.514	-0.367
chrI:000333678-000333735	-0.119	-0.265	0.28	-0.469
chrI:000333919-000333978	-0.11	-0.177	0.0699	-0.556
chrI:000334212-000334271	0.192	-0.215	0.601	-0.406
chrI:000334526-000334585	0.0909	-0.177	-0.124	-0.539
chrI:000334749-000334808	0.018	-0.3	0.421	-0.576
chrI:000334939-000334996	0.0185	-0.293	0.284	-0.638
chrI:000335260-000335319	0.201	-0.215	0.178	-0.341
chrI:000335443-000335498	0.255	-0.109	0.234	-0.28
chrI:000335636-000335694	0.249	-0.156	0.213	-0.324
chrI:000335931-000335990	-0.00282	-0.286	0.332	-0.65
chrI:000336134-000336193	-0.0705	0.015	1.15	-0.0754
chrI:000336382-000336439	-0.117	-0.0309	0.587	-0.361
chrI:000336618-000336677	0.0735	-0.276	0.474	-0.417
chrI:000336921-000336980	-0.000326	-0.11	0.471	-0.293
chrI:000337137-000337196	-0.0245	-0.164	0.0281	-0.218
chrI:000337325-000337384	0.0175	-0.223	-0.39	-0.247
chrI:000337654-000337713	-0.0555	-0.188	-0.194	-0.275
chrI:000338208-000338267	-0.215	-0.0262	-0.428	-0.397
chrI:000338417-000338476	-0.127	-0.123	0.107	-0.317
chrI:000338587-000338646	-0.244	-0.213	0.0722	-0.302
chrI:000338957-000339016	-0.245	-0.269	0.0545	-0.234
chrI:000339349-000339408	-0.106	0.0784	0.385	-0.359
chrI:000339638-000339697	-0.0923	-0.165	0.228	-0.404
chrI:000339858-000339917	0.278	-0.192	0.44	-0.273
chrI:000340069-000340128	0.309	-0.673	0.495	-0.249
chrI:000340329-000340388	-0.0235	-0.269	0.328	-0.443
chrI:000340642-000340699	-0.342	-0.252	0.399	-0.476
chrI:000340848-000340906	-0.265	-0.274	0.578	-0.431
chrI:000341162-000341220	-0.15	-0.524	-0.0212	-0.376
chrI:000341536-000341592	-0.000713	-0.466	-0.422	-0.494
chrI:000341815-000341874	-0.389	-0.428	-0.274	-0.247
chrI:000342038-000342097	0.0636	-0.45	-0.275	-0.291
chrI:000342323-000342382	0.379	-0.0587	-0.214	-0.377
chrI:000342582-000342641	0.284	-0.005	-0.344	-0.318
chrI:000342870-000342929	0.154	-0.0751	-0.149	-0.413
chrI:000343107-000343166	0.137	-0.0167	-0.0327	-0.367
chrI:000343386-000343445	0.00495	-0.164	0.114	-0.424
chrI:000343596-000343655	-0.0826	-0.0922	0.0667	-0.431
chrI:000343831-000343889	0.0368	-0.162	0.183	-0.528
chrI:000344077-000344136	0.295	-0.141	-0.362	-0.408
chrI:000344347-000344404	-0.0167	-0.268	0.0625	-0.497
chrI:000344584-000344643	-0.121	-0.242	0.386	-0.46
chrI:000344918-000344977	0.0715	-0.234	0.507	-0.418
chrI:000345192-000345251	0.109	-0.133	0.519	-0.352
chrI:000345379-000345438	0.0142	0.0383	0.713	-0.445
chrI:000345624-000345681	0.167	0.0715	0.799	-0.413
chrI:000345817-000345876	-0.388	-0.00456	-0.0399	-0.542
chrI:000346159-000346218	0.225	-0.124	0.291	-0.505
chrI:000346335-000346394	-0.531	0.113	0.554	-0.301
chrI:000346531-000346590	0.249	0.115	-0.201	-0.179
chrI:000346891-000346950	0.608	-0.125	0.782	-0.317
chrI:000347110-000347167	0.152	-0.305	0.607	-0.394
chrI:000347327-000347386	0.156	-0.0333	0.556	-0.531
chrI:000347665-000347722	0.3	0.183	0.0837	-0.544
chrI:000347873-000347932	0.605	0.322	-0.0222	-0.47
chrI:000348050-000348109	0.461	0.159	-0.317	-0.362
chrI:000348222-000348281	0.33	-0.00931	-0.577	-0.37
chrI:000348579-000348638	0.101	-0.605	-0.235	-0.525
chrI:000348899-000348958	0.219	-0.384	0.0639	-0.365
chrI:000349117-000349176	0.392	-0.215	0.142	-0.259
chrI:000349348-000349407	0.5	-0.213	-0.256	-0.245
chrI:000349848-000349907	0.321	-0.259	0.101	-0.342
chrI:000350148-000350207	0.758	0.127	0.653	-0.488
chrI:000350322-000350379	0.555	0.15	0.525	-0.482
chrI:000350652-000350710	0.0816	-0.186	0.408	-0.456
chrI:000351011-000351067	0.0193	-0.0793	0.262	-0.598
chrI:000351388-000351447	-0.548	0.0013	-0.0376	-0.67
chrI:000351677-000351736	-0.696	-0.112	-0.0925	-0.613
chrI:000351927-000351984	-0.00546	-0.049	0.381	-0.526
chrI:000352122-000352181	0.21	-0.187	0.418	-0.255
chrI:000352350-000352409	0.0508	-0.328	0.398	-0.278
chrI:000352569-000352628	-0.198	-0.0861	-0.27	-0.255
chrI:000352848-000352905	-0.536	-0.0616	-0.216	-0.243
chrI:000353213-000353271	-0.604	-0.245	-0.382	-0.367
chrI:000353410-000353469	-0.358	-0.223	-0.757	-0.506
chrI:000353581-000353640	-0.133	-0.069	-0.056	-0.263
chrI:000353863-000353922	0.086	0.0814	0.453	-0.175
chrI:000354032-000354091	0.063	0.0394	0.18	-0.223
chrI:000354287-000354346	0.077	0.0979	0.0623	-0.32
chrI:000354494-000354552	0.0371	-0.0658	0.024	-0.427
chrI:000354813-000354872	0.218	-0.0901	-0.354	-0.12
chrI:000355054-000355113	0.298	-0.197	-0.395	-0.273
chrI:000355424-000355483	-0.164	-0.174	-0.452	-0.559
chrI:000355655-000355714	0.197	-0.201	-0.0488	-0.375
chrI:000355895-000355954	0.612	-0.235	0.53	-0.317
chrI:000356206-000356265	0.501	-0.179	-0.249	-0.42
chrI:000356372-000356431	0.112	-0.144	0.0445	-0.338
chrI:000356675-000356732	0.192	-0.0199	-0.653	-0.225
chrI:000357114-000357173	0.281	0.0757	0.652	-0.326
chrI:000357284-000357343	0.468	-0.105	-0.309	-0.223
chrI:000357453-000357512	0.24	-0.222	-0.339	-0.362
chrI:000357639-000357698	0.177	-0.374	0.222	-0.325
chrI:000358174-000358230	-0.14	-0.659	0.397	-0.0886
chrI:000358434-000358493	0.14	-0.343	0.683	-0.114
chrI:000358655-000358714	0.0407	-0.2	0.473	-0.0972
chrI:000358880-000358939	0.0727	-0.316	0.37	-0.092
chrI:000359064-000359123	-0.569	-0.012	0.295	-0.292
chrI:000359324-000359383	-0.594	0.0362	0.519	-0.324
chrI:000359611-000359670	0.0376	0.0727	-0.248	-0.289
chrI:000359950-000360009	0.213	-0.0662	0.13	-0.138
chrI:000360311-000360367	0.0469	-0.023	-0.301	-0.0451
chrI:000360518-000360572	-0.0334	-0.122	-0.462	-0.0887
chrI:000360924-000360981	-0.094	-0.208	-0.0605	-0.051
chrI:000361210-000361269	0.156	-0.0761	0.207	0.054
chrI:000361401-000361460	-0.157	-0.172	0.422	0.145
chrI:000361565-000361624	0.0291	-0.0866	0.0184	0.242
chrI:000361858-000361915	-0.0528	-0.0594	-0.299	0.131
chrI:000362255-000362314	-0.319	-0.155	-0.733	-0.0748
chrI:000362603-000362662	0.0158	-0.298	0.0993	0.169
chrI:000362778-000362837	-0.194	-0.339	0.317	0.0796
chrI:000363038-000363096	-0.272	-0.282	0.208	0.0686
chrI:000363225-000363279	-0.334	-0.247	0.651	-0.182
chrI:000363425-000363482	0.235	-0.118	0.0935	0.0821
chrI:000363638-000363697	0.364	-0.219	-0.00752	0.049
chrI:000363904-000363962	0.329	-0.278	-0.391	-0.0688
chrI:000364107-000364166	0.259	-0.499	-0.155	0.154
chrI:000364322-000364381	0.287	-0.188	-0.168	0.187
chrI:000364675-000364734	-0.0792	-0.0853	1.01	0.158
chrI:000364939-000364998	0.144	-0.268	0.67	0.127
chrI:000365108-000365167	0.114	-0.318	-0.0781	0.12
chrI:000365294-000365353	0.0372	-0.118	-0.177	0.114
chrI:000365517-000365576	-0.237	0.124	-0.817	-0.0375
chrI:000365699-000365758	-0.198	-0.109	-0.474	0.0727
chrI:000366066-000366125	-0.01	0.151	-0.112	0.175
chrI:000366269-000366328	0.319	0.064	-0.331	0.219
chrI:000366497-000366556	0.381	0.0469	0.000243	0.0293
chrI:000366714-000366773	0.147	-0.116	0.282	-0.00151
chrI:000367112-000367171	-0.297	-0.0567	0.567	0.0579
chrI:000367555-000367614	-0.436	-0.0794	0.225	-0.156
chrI:000367724-000367783	-0.276	0.021	0.232	-0.171
chrI:000368009-000368068	0.0797	0.249	0.0424	-0.0726
chrI:000368245-000368304	0.102	0.134	0.172	-0.225
chrI:000368416-000368475	-0.0146	-0.0335	0.279	-0.241
chrI:000368615-000368674	0.116	-0.163	0.274	-0.238
chrI:000368966-000369025	0.171	-0.41	0.317	-0.109
chrI:000369146-000369203	0.367	-0.347	0.322	-0.0851
chrI:000369483-000369541	-0.0081	-0.0578	0.497	-0.23
chrI:000369748-000369807	0.323	-0.144	0.806	-0.201
chrI:000370057-000370116	0.286	-0.0258	-0.578	-0.165
chrI:000370284-000370343	0.0155	0.0149	-0.357	-0.252
chrI:000370599-000370658	-0.241	0.0419	-0.346	-0.214
chrI:000370960-000371018	-0.504	0.0344	0.159	-0.119
chrI:000371145-000371204	-0.15	0.0305	0.721	-0.0709
chrI:000371501-000371560	0.00403	0.0336	0.698	-0.0733
chrI:000371762-000371821	0.176	-0.084	0.76	-0.0845
chrI:000372017-000372076	0.413	-0.0793	0.439	-0.0573
chrI:000372348-000372407	0.23	-0.184	0.0292	0.103
chrI:000372673-000372729	-0.0874	-0.101	0.303	-0.038
chrI:000372922-000372981	-0.0261	-0.143	0.216	-0.116
chrI:000373290-000373349	0.0393	-0.235	-0.313	-0.15
chrI:000373662-000373721	0.494	0.0614	-0.23	0.124
chrI:000373994-000374053	-0.226	0.19	-0.46	-0.132
chrI:000374265-000374324	-0.16	0.0776	0.308	-0.32
chrI:000374668-000374725	0.17	-0.0312	0.37	-0.205
chrI:000375105-000375163	-0.267	-0.0743	0.399	-0.235
chrI:000375473-000375531	-0.249	-0.31	0.515	-0.161
chrI:000375815-000375874	-0.15	-0.28	0.52	0.0678
chrI:000376046-000376104	-0.666	-0.32	0.0765	-0.000968
chrI:000376565-000376624	-0.241	-0.0895	0.396	0.333
chrI:000376757-000376816	-0.142	-0.0169	-0.0715	0.335
chrI:000377054-000377113	0.249	0.305	0.547	0.622
chrI:000377381-000377440	0.472	0.284	0.7	0.735
chrI:000377924-000377983	0.0797	0.423	0.67	0.617
chrI:000378218-000378274	-0.0507	0.193	0.00747	0.555
chrI:000378591-000378649	0.00415	0.044	0.285	0.474
chrI:000379110-000379169	0.113	0.279	0.38	0.696
chrI:000379465-000379524	0.0549	0.265	0.263	0.674
chrI:000379808-000379864	0.0219	0.47	0.0939	0.718
chrI:000380070-000380123	0.252	0.765	0.314	0.934
chrI:000380250-000380302	0.315	0.901	0.519	1.16
chrI:000380444-000380503	0.497	1.1	0.786	1.46
chrI:000380655-000380712	0.333	1.16	0.509	1.5
chrI:000380872-000380931	0.391	1.15	0.469	1.47
chrI:000381098-000381156	0.639	1.34	0.466	1.66
chrI:000381325-000381383	0.786	1.38	0.443	1.7
chrI:000381582-000381635	0.662	1.42	0.506	1.85
chrI:000381885-000381944	0.405	1.49	0.858	1.66
chrI:000382083-000382139	0.538	1.47	0.87	1.67
chrI:000382515-000382574	0.632	1.85	0.409	2.14
chrI:000382850-000382909	0.373	1.71	0.0643	1.94
chrI:000383018-000383077	-0.0218	1.39	0.0313	1.6
chrI:000383251-000383310	-0.00807	1.23	0.198	1.55
chrI:000383698-000383757	-0.107	1.06	-0.561	1.34
chrI:000383916-000383975	-0.237	0.867	-0.358	1.17
chrI:000384172-000384231	-0.113	0.753	-0.408	0.955
chrI:000384343-000384402	0.587	0.847	-0.326	1.04
chrI:000384735-000384793	0.553	0.869	0.0105	0.896
chrI:000384968-000385027	-0.217	0.527	0.264	0.582
chrI:000385215-000385274	-0.162	0.488	0.368	0.539
chrI:000385661-000385720	-0.0302	0.0733	-0.454	0.375
chrI:000385905-000385964	-0.0151	-0.0144	-0.494	0.205
chrI:000386129-000386188	0.567	0.168	0.337	0.491
chrI:000386293-000386352	0.55	0.29	0.366	0.444
chrI:000386469-000386528	0.633	0.393	-0.339	0.488
chrI:000386780-000386839	-0.14	0.256	-0.503	0.144
chrI:000386976-000387035	-0.0715	0.179	-0.538	-0.0282
chrI:000387215-000387274	-0.01	0.0982	-0.357	0.0267
chrI:000387401-000387460	-0.423	0.113	-0.778	-0.114
chrI:000387638-000387697	-0.497	-0.0352	-0.576	-0.0983
chrI:000387971-000388030	-0.407	-0.315	0.795	0.0018
chrI:000388223-000388282	0.399	-0.334	1.09	0.163
chrI:000388394-000388453	0.496	-0.221	0.322	0.171
chrI:000388564-000388621	0.399	-0.309	-0.571	0.0891
chrI:000388824-000388883	0.165	-0.142	-0.134	-0.198
chrI:000389264-000389323	0.172	0.123	-0.614	-0.0255
chrI:000389415-000389474	0.197	-0.00409	0.602	0.0284
chrI:000389899-000389958	-0.167	-0.0269	0.363	-0.158
chrI:000390228-000390287	-0.114	0.0969	-0.325	-0.197
chrI:000390599-000390658	-0.445	0.141	-0.488	-0.0568
chrI:000390866-000390925	-0.49	-0.00778	0.591	-0.337
chrI:000391362-000391421	-0.524	-0.346	0.461	-0.18
chrI:000391653-000391712	-0.542	-0.187	0.769	-0.1
chrI:000391823-000391877	-0.535	-0.222	-0.542	-0.272
chrI:000392125-000392184	0.0891	-0.0251	-0.509	-0.26
chrI:000392512-000392569	0.0451	0.1	-0.0753	-0.251
chrI:000392875-000392934	-0.141	-0.0406	0.32	-0.239
chrI:000393229-000393288	-0.0516	-0.131	0.213	-0.347
chrI:000393538-000393597	0.0802	-0.196	-0.234	-0.428
chrI:000393751-000393810	-0.139	0.0989	0.396	-0.359
chrI:000393968-000394027	0.227	0.168	0.571	-0.222
chrI:000394171-000394229	0.178	-0.0724	0.357	-0.31
chrI:000394459-000394518	-0.173	-0.0497	0.674	-0.448
chrI:000394631-000394690	-0.136	-0.275	0.724	-0.44
chrI:000394795-000394854	-0.217	-0.257	-0.148	-0.38
chrI:000395041-000395100	-0.192	-0.324	-0.147	-0.522
chrI:000395507-000395566	-0.411	0.0638	-0.202	-0.403
chrI:000395803-000395862	-0.772	0.217	0.608	-0.199
chrI:000396109-000396168	-0.557	-0.0432	0.501	-0.468
chrI:000396496-000396555	-0.54	-0.0307	-0.386	-0.501
chrI:000396779-000396838	0.128	0.242	-0.481	-0.0109
chrI:000396944-000397003	0.173	0.16	0.404	0.182
chrI:000397385-000397444	-0.0564	0.16	0.369	0.173
chrI:000397704-000397763	0.359	-0.167	0.321	-0.172
chrI:000397990-000398047	-0.11	-0.2	-0.355	-0.309
chrI:000398534-000398592	0.111	-0.298	0.204	-0.418
chrI:000398744-000398803	0.198	0.017	-0.463	-0.364
chrI:000399076-000399133	-0.0314	-0.0187	-0.404	-0.539
chrI:000399241-000399297	-0.0284	-0.0394	0.173	-0.366
chrI:000399798-000399857	-0.0296	-0.214	0.316	-0.369
chrI:000400028-000400087	0.0178	-0.216	0.224	-0.445
chrI:000400199-000400258	0.104	-0.125	0.117	-0.428
chrI:000400554-000400611	0.35	-0.0783	0.492	-0.447
chrI:000401088-000401147	0.256	0.127	0.272	-0.274
chrI:000401449-000401508	0.0963	-0.0427	0.442	-0.432
chrI:000401683-000401742	0.0927	-0.375	0.376	-0.412
chrI:000402037-000402096	-0.0221	-0.434	-0.288	-0.562
chrI:000402281-000402340	0.144	-0.032	-0.556	0.0271
chrI:000402643-000402702	0.235	0.27	-0.537	0.0917
chrI:000402863-000402922	-0.00899	0.122	0.301	-0.162
chrI:000403242-000403301	-0.0364	-0.398	-0.443	-0.267
chrI:000403462-000403521	-0.165	-0.302	0.0936	-0.57
chrI:000403831-000403890	-0.139	0.00644	0.57	-0.299
chrI:000404345-000404403	0.347	0.294	0.306	-0.389
chrI:000404544-000404603	0.614	0.355	0.217	-0.305
chrI:000404921-000404979	0.213	-0.28	-0.296	-0.354
chrI:000405268-000405327	-0.291	-0.446	-0.606	-0.295
chrI:000405482-000405541	-0.892	-0.168	-0.275	-0.275
chrI:000405797-000405854	-0.965	0.0607	-0.318	-0.241
chrI:000405975-000406033	-0.495	0.232	-0.677	-0.198
chrI:000406188-000406247	-0.909	0.19	-0.191	-0.323
chrI:000406424-000406483	-0.662	-0.096	0.189	-0.299
chrI:000406636-000406695	-0.89	-0.152	0.159	-0.335
chrI:000406933-000406992	-0.0274	-0.22	-0.0731	-0.464
chrI:000407167-000407226	-0.0719	-0.14	-0.801	-0.504
chrI:000407460-000407519	0.394	-0.317	-0.801	-0.471
chrI:000407663-000407722	0.34	-0.127	-0.855	-0.566
chrI:000408060-000408119	-0.17	-0.323	-0.239	-0.264
chrI:000408414-000408473	-0.232	0.0518	0.168	-0.147
chrI:000408851-000408909	0.18	-0.0519	-0.00879	-0.225
chrI:000409098-000409157	0.35	-0.155	-0.167	-0.307
chrI:000409315-000409371	0.177	-0.275	-0.492	-0.136
chrI:000409644-000409703	-0.0947	0.00636	0.325	0.179
chrI:000409914-000409973	0.0409	0.235	0.477	0.435
chrI:000410185-000410244	0.151	0.408	0.286	0.736
chrI:000410461-000410520	0.164	0.299	-0.619	0.561
chrI:000410951-000411010	0.243	0.267	-0.521	0.519
chrI:000411474-000411532	-0.0242	0.191	0.288	0.542
chrI:000411781-000411840	-0.289	0.0282	0.0257	0.444
chrI:000412087-000412146	-0.264	-0.264	-0.0136	0.286
chrI:000412323-000412382	-0.163	-0.0911	-0.155	0.162
chrI:000412515-000412571	0.399	0.0367	0.0108	0.143
chrI:000412734-000412793	0.362	-0.0531	-0.139	-0.073
chrI:000413097-000413156	0.249	-0.0446	-0.686	-0.305
chrI:000413481-000413540	0.138	-0.146	-0.181	-0.202
chrI:000413951-000414010	0.0273	-0.0754	0.115	-0.13
chrI:000414129-000414188	0.22	0.0158	-0.16	-0.106
chrI:000414412-000414469	-0.0777	0.163	-0.0614	-0.237
chrI:000414686-000414744	-0.244	0.096	0.262	-0.466
chrI:000414966-000415025	-0.159	0.126	0.271	-0.587
chrI:000415214-000415273	0.291	-0.0999	0.448	-0.26
chrI:000415417-000415471	0.0192	-0.0718	0.142	-0.367
chrI:000415634-000415691	-0.177	-0.107	-0.235	-0.521
chrI:000415929-000415987	-0.0216	-0.236	0.0556	-0.491
chrI:000416260-000416319	0.119	-0.296	0.266	-0.537
chrI:000416561-000416619	0.434	0.000284	0.674	-0.517
chrI:000416930-000416989	0.214	-0.437	0.203	-0.305
chrI:000417213-000417271	-0.0626	-0.245	0.137	-0.353
chrI:000417531-000417590	-0.203	-0.11	0.301	-0.432
chrI:000417846-000417905	-0.378	0.017	0.0124	-0.509
chrI:000418026-000418084	-0.113	-0.113	-0.224	-0.593
chrI:000418194-000418250	0.192	-0.244	0.314	-0.514
chrI:000418432-000418491	0.4	-0.469	0.551	-0.275
chrI:000418826-000418883	0.163	-0.38	-0.738	-0.42
chrI:000419257-000419316	-0.0698	-0.241	-0.922	-0.271
chrI:000419635-000419694	0.0331	-0.128	-0.149	-0.473
chrI:000419912-000419970	0.0978	0.0732	0.348	-0.349
chrI:000420244-000420303	0.147	0.0862	0.521	-0.279
chrI:000420418-000420477	0.0924	-0.186	0.431	-0.387
chrI:000420689-000420746	0.236	-0.393	-0.118	-0.428
chrI:000420875-000420934	0.375	-0.261	-0.0144	-0.476
chrI:000421042-000421100	0.335	-0.179	0.225	-0.453
chrI:000421293-000421352	0.369	-0.0104	0.302	-0.363
chrI:000421518-000421577	0.259	-0.00513	0.488	-0.215
chrI:000421938-000421996	-0.0978	-0.15	0.357	-0.518
chrI:000422181-000422240	-0.12	-0.0643	-0.28	-0.384
chrI:000422535-000422594	-0.455	-0.0787	-0.259	-0.374
chrI:000422829-000422888	0.0175	-0.356	0.00735	-0.451
chrI:000423023-000423082	0.289	-0.191	-0.186	-0.335
chrI:000423237-000423296	0.286	0.0952	0.323	-0.328
chrI:000423438-000423497	0.246	0.0639	0.737	-0.249
chrI:000423724-000423783	0.306	0.102	0.479	-0.333
chrI:000424168-000424226	0.313	0.0742	0.54	-0.34
chrI:000424373-000424432	-0.406	-0.0436	-0.121	-0.544
chrI:000424689-000424747	0.178	-0.439	-0.306	-0.53
chrI:000424994-000425053	0.163	-0.264	-0.684	-0.527
chrI:000425300-000425359	0.0193	-0.0963	-0.474	-0.488
chrI:000425574-000425632	-0.222	0.0986	-0.28	-0.11
chrI:000425746-000425805	0.208	0.0328	-0.216	-0.151
chrI:000425989-000426048	0.315	-0.0461	-0.304	-0.257
chrI:000426273-000426332	0.458	-0.268	-0.342	0.0375
chrI:000426560-000426618	0.274	0.0322	0.433	-0.00968
chrI:000427018-000427076	-0.245	-0.00659	0.256	-0.208
chrI:000427197-000427256	-0.0835	0.0551	0.0604	-0.253
chrI:000427445-000427502	0.483	0.0952	0.147	0.0867
chrI:000427614-000427672	0.326	-0.0693	0.123	0.00696
chrI:000427872-000427930	0.258	-0.218	-0.273	-0.0845
chrI:000428147-000428206	-0.117	-0.0899	-0.00315	0.0766
chrI:000428550-000428609	0.692	0.217	0.0612	0.537
chrI:000428777-000428836	0.72	0.146	-0.0558	0.588
chrI:000429197-000429255	0.327	0.279	-0.553	0.8
chrI:000429410-000429469	0.536	0.467	0.605	0.976
chrI:000429706-000429765	-0.148	0.372	0.0224	0.809
chrI:000429983-000430042	0.487	0.577	0.572	0.882
chrI:000430298-000430357	0.629	0.0834	0.56	0.935
chrI:000430506-000430562	0.0102	0.0056	0.458	0.894
chrI:000430692-000430746	-0.197	-0.194	-0.246	0.747
chrI:000430919-000430978	0.16	-0.401	0.425	0.485
chrI:000431223-000431280	0.284	-0.376	0.417	0.407
chrI:000431558-000431617	-0.113	-0.317	0.845	0.349
chrI:000431859-000431918	-0.669	-0.438	0.0563	-0.305
chrI:000432185-000432244	0.152	-0.0906	0.118	0.0412
chrI:000432414-000432468	0.158	-0.151	0.0945	0.132
chrI:000432680-000432739	0.247	-0.135	0.0605	0.208
chrI:000432998-000433057	0.247	-0.166	-0.363	0.229
chrI:000433342-000433401	0.294	0.268	0.17	0.329
chrI:000433779-000433838	0.727	0.196	0.946	0.672
chrI:000434028-000434087	0.257	0.223	0.648	0.524
chrI:000434399-000434458	0.12	0.0712	-0.0716	0.512
chrI:000434641-000434700	0.279	0.0981	-0.623	0.5
chrI:000434935-000434993	0.219	0.0231	-0.294	0.376
chrI:000435284-000435343	0.0697	-0.221	-0.221	0.424
chrI:000435553-000435612	0.396	-0.0638	-0.457	0.536
chrI:000435893-000435952	0.51	0.225	-0.119	0.437
chrI:000436103-000436162	0.139	0.228	-0.049	0.392
chrI:000436328-000436387	-0.238	0.13	0.269	0.371
chrI:000436501-000436560	-0.442	0.114	0.231	0.255
chrI:000436785-000436844	-0.034	-0.0228	0.285	0.342
chrI:000437084-000437143	0.0206	-0.0123	0.6	0.351
chrI:000437431-000437484	0.284	0.174	0.732	0.52
chrI:000437629-000437688	0.132	-0.0145	0.397	0.629
chrI:000437898-000437957	0.0357	0.0444	0.223	0.694
chrI:000438190-000438249	0.199	0.419	0.122	0.9
chrI:000438399-000438458	0.00591	0.322	0.0599	0.796
chrI:000438687-000438746	-0.0594	0.499	0.225	1.11
chrI:000438929-000438988	-0.129	0.607	0.335	1.03
chrI:000439105-000439164	-0.122	0.651	0.419	1.29
chrI:000439288-000439347	0.141	0.623	0.19	1.32
chrI:000439731-000439790	0.359	0.665	0.0314	1.4
chrI:000439913-000439972	0.337	0.762	0.204	1.36
chrI:000440118-000440177	0.565	0.731	0.831	1.4
chrI:000440566-000440625	0.0745	0.851	0.836	1.36
chrI:000440943-000441002	0.348	0.711	0.605	1.32
chrI:000441379-000441437	0.231	0.607	0.0279	1.32
chrI:000441793-000441852	0.273	0.643	0.238	1.28
chrI:000442198-000442254	0.0201	0.39	-0.106	0.939
chrI:000442389-000442448	0.104	0.383	-0.32	0.854
chrI:000442604-000442663	0.0333	0.427	-0.085	1.03
chrI:000443037-000443096	0.0897	0.128	-0.1	0.739
chrI:000443384-000443443	0.155	0.147	0.075	0.705
chrI:000443706-000443764	-0.243	0.00801	-0.23	0.287
chrI:000444028-000444083	0.123	-0.0606	0.352	0.499
chrI:000444310-000444365	0.0109	-0.0815	0.32	0.442
chrI:000444617-000444675	0.106	-0.0464	-0.236	0.451
chrI:000445043-000445102	0.23	-0.12	0.074	0.149
chrI:000445385-000445443	-0.322	-0.137	0.035	-0.0123
chrI:000445713-000445772	0.557	0.41	0.0694	0.43
chrI:000445971-000446030	0.5	0.157	0.698	0.417
chrI:000446138-000446197	0.284	-0.424	-0.221	0.283
chrI:000446388-000446446	0.144	-0.475	0.446	0.32
chrI:000446726-000446785	0.343	-0.19	0.642	0.298
chrI:000447207-000447266	-0.369	-0.203	0.0987	0.0709
chrI:000447387-000447446	-0.41	-0.195	0.117	0.106
chrI:000447647-000447706	-0.375	-0.104	0.378	0.149
chrI:000447881-000447940	-0.264	0.0257	0.507	0.33
chrI:000448092-000448151	-0.0815	0.172	0.43	0.433
chrI:000448397-000448454	0.0962	-0.0393	0.34	0.578
chrI:000448564-000448623	0.349	-0.166	0.367	0.497
chrI:000448742-000448801	0.522	0.186	0.565	0.548
chrI:000448941-000449000	0.387	0.0282	0.54	0.464
chrI:000449175-000449234	0.208	0.0811	0.77	0.597
chrI:000449600-000449659	0.092	0.196	0.546	0.429
chrI:000449808-000449867	0.333	0.0988	0.106	0.522
chrI:000450275-000450334	-0.138	-0.102	-0.0225	0.593
chrI:000450575-000450634	0.291	-0.0277	-0.331	0.528
chrI:000450756-000450815	0.261	0.0744	0.667	0.751
chrI:000450964-000451023	0.46	0.387	1.07	1.11
chrI:000451212-000451271	-0.00665	0.541	-0.117	1.05
chrI:000451704-000451762	0.2	0.592	0.328	1.06
chrI:000452014-000452073	0.0898	0.533	0.31	1.14
chrI:000452199-000452254	0.12	0.576	0.445	1.08
chrI:000452530-000452585	0.0656	0.715	0.327	1.23
chrI:000452760-000452819	0.104	0.824	0.468	1.4
chrI:000452935-000452992	0.0173	0.952	0.448	1.57
chrI:000453239-000453298	0.00515	1.09	0.533	1.6
chrI:000453647-000453702	0.119	1.3	0.66	1.94
chrI:000453821-000453880	0.232	1.22	0.52	1.77
chrI:000454051-000454109	0.145	1.29	0.364	1.86
chrI:000454403-000454462	-0.125	1.14	0.183	1.7
chrI:000454628-000454687	-0.406	1.29	1.03	1.81
chrI:000454855-000454914	-0.295	1.04	0.403	1.6
chrI:000455153-000455212	-0.0175	1.04	0.347	1.64
chrI:000455472-000455530	0.201	0.965	0.128	1.55
chrI:000455705-000455764	0.259	0.921	0.22	1.53
chrI:000455907-000455966	0.288	0.961	0.326	1.76
chrI:000456217-000456276	0.0119	0.971	0.486	1.61
chrI:000456477-000456536	0.322	0.766	0.527	1.16
chrI:000456766-000456825	0.194	0.416	0.161	0.966
chrI:000457090-000457147	-0.212	0.314	-0.107	0.944
chrI:000457323-000457382	-0.0792	0.254	0.2	0.755
chrI:000457764-000457820	0.288	0.508	0.616	1.17
chrI:000458241-000458300	0.201	0.658	0.339	1.21
chrI:000458748-000458806	0.105	0.673	-0.187	1.11
chrI:000458936-000458995	0.288	0.777	-0.0998	1.2
chrI:000459228-000459287	0.417	0.952	-0.0734	1.49
chrI:000459503-000459562	0.5	1.1	0.147	1.67
chrI:000459767-000459824	0.374	1.14	0.56	1.69
chrI:000460008-000460067	-0.217	1.42	0.543	2.01
chrI:000460258-000460315	-0.315	1.37	0.731	1.83
chrI:000460624-000460683	0.114	1.61	1.24	1.9
chrI:000460872-000460931	0.329	1.7	1.18	2.29
chrI:000461200-000461259	-0.196	1.33	0.45	1.69
chrI:000461421-000461480	-0.349	1.27	0.295	1.8
chrI:000461600-000461659	-0.305	1.35	0.373	1.96
chrI:000462046-000462105	-0.253	1.07	0.446	1.63
chrI:000462242-000462299	-0.187	0.881	0.211	1.43
chrI:000462488-000462547	-0.502	0.782	-0.0923	1.23
chrI:000462749-000462806	-0.427	0.782	-0.217	1.22
chrI:000462940-000462999	0.111	0.649	0.0239	0.962
chrI:000463144-000463203	-0.283	0.73	-0.554	0.882
chrI:000463383-000463442	-0.331	0.895	-0.319	1.1
chrI:000463560-000463619	-0.284	0.738	-0.398	0.996
chrI:000463747-000463806	0.174	0.719	0.861	1.01
chrI:000463981-000464040	0.123	0.53	1.02	1.07
chrI:000464247-000464306	-0.814	0.217	-0.147	0.57
chrI:000464654-000464713	-0.0389	0.0243	0.0143	0.597
chrI:000464841-000464900	-0.00225	0.0333	0.223	0.61
chrI:000465077-000465136	-0.0281	0.166	0.418	0.659
chrI:000465371-000465430	-0.653	0.114	0.212	0.51
chrI:000465777-000465836	-0.17	-0.0992	-0.23	0.349
chrI:000466038-000466096	-0.0263	-0.265	0.0753	0.244
chrI:000466231-000466289	0.103	-0.0552	0.188	0.324
chrI:000466400-000466457	0.0782	0.0186	0.402	0.315
chrI:000466585-000466644	0.207	-0.0378	0.314	0.273
chrI:000466810-000466867	-0.0602	-0.0611	0.133	0.189
chrI:000467155-000467213	-0.546	-0.255	-0.377	0.0893
chrI:000467499-000467558	-0.168	-0.13	-0.22	0.172
chrI:000467684-000467743	-0.000282	-0.0796	0.0675	0.0793
chrI:000467895-000467954	0.183	-0.0923	0.0221	-0.0154
chrI:000468287-000468346	0.366	0.216	0.382	0.291
chrI:000468565-000468624	0.172	0.205	0.647	0.351
chrI:000468792-000468851	-0.108	0.197	0.597	0.442
chrI:000469344-000469403	0.0684	0.0907	0.0923	0.336
chrI:000469512-000469569	0.042	0.00936	-0.0585	0.367
chrI:000469681-000469740	-0.0475	0.0665	-0.398	0.34
chrI:000469924-000469983	-0.0458	0.371	0.279	0.48
chrI:000470194-000470253	0.062	0.311	0.578	0.321
chrI:000470370-000470429	0.25	0.294	0.374	0.332
chrI:000470658-000470714	0.14	0.144	0.318	0.369
chrI:000471206-000471265	0.364	0.102	0.436	0.225
chrI:000471393-000471452	0.293	0.00221	0.375	0.0671
chrI:000471642-000471701	0.0676	-0.255	0.202	-0.127
chrI:000471932-000471989	-0.499	-0.0783	0.317	-0.0932
chrI:000472270-000472328	0.0621	0.0299	-0.112	-0.0181
chrI:000472653-000472712	-0.182	-0.00157	-0.0933	0.187
chrI:000473008-000473067	-0.436	0.244	0.239	0.2
chrI:000473275-000473334	-0.0103	-0.179	0.479	0.103
chrI:000473485-000473544	-0.228	0.197	0.06	0.316
chrI:000473659-000473718	-0.295	0.25	-0.0506	0.123
chrI:000473842-000473901	0.289	0.148	0.579	0.0629
chrI:000474195-000474253	0.12	0.0399	0.115	-0.171
chrI:000474368-000474427	-0.165	-0.0471	-0.0114	-0.107
chrI:000474801-000474859	0.622	-0.0105	-0.0168	-0.206
chrI:000474999-000475058	0.685	0.101	-0.176	-0.14
chrI:000475190-000475249	0.325	-0.0365	-0.196	-0.209
chrI:000475428-000475487	-0.209	-0.279	0.192	-0.416
chrI:000475761-000475817	-0.869	0.0274	0.191	-0.393
chrI:000476161-000476220	-0.349	0.0173	0.0809	-0.208
chrI:000476467-000476526	-0.314	-0.047	0.221	-0.208
chrI:000476656-000476715	-0.0166	-0.0883	0.13	-0.278
chrI:000476877-000476936	0.0986	-0.223	0.472	-0.279
chrI:000477083-000477140	-0.0264	-0.277	0.377	-0.261
chrI:000477473-000477531	-0.268	-0.309	0.242	-0.124
chrI:000477988-000478047	-0.415	-0.106	0.32	-0.223
chrI:000478400-000478459	-0.822	-0.27	0.51	-0.0449
chrI:000478566-000478622	-0.776	-0.171	0.943	0.147
chrI:000479100-000479159	0.588	0.219	1.1	0.0821
chrI:000479279-000479338	0.556	0.209	0.967	-0.0104
chrI:000479510-000479569	0.249	-0.163	-0.377	0.0918
chrI:000479968-000480027	-0.522	-0.056	0.542	-0.285
chrI:000480144-000480203	0.1	-0.119	0.436	-0.248
chrI:000480542-000480601	0.221	-0.203	0.122	-0.206
chrI:000480740-000480799	0.151	-0.401	0.142	-0.206
chrI:000480983-000481039	0.0268	-0.391	0.0628	-0.365
chrI:000481344-000481399	0.0718	-0.2	0.103	-0.399
chrI:000481575-000481634	0.248	-0.188	0.0966	-0.295
chrI:000481806-000481865	0.302	-0.0837	-0.0693	-0.217
chrI:000482044-000482103	0.492	0.111	0.633	0.0667
chrI:000482315-000482373	0.356	0.201	0.886	0.14
chrI:000482676-000482735	-0.044	0.0652	0.488	-0.0344
chrI:000483162-000483221	-0.161	-0.0953	0.678	-0.126
chrI:000483350-000483409	-0.393	-0.25	0.501	-0.264
chrI:000483621-000483680	-0.366	-0.149	0.00255	-0.177
chrI:000484083-000484142	-0.432	-0.516	0.051	-0.0844
chrI:000484432-000484491	-0.397	-0.14	0.41	0.155
chrI:000484630-000484683	-0.25	-0.0956	0.471	0.0857
chrI:000484822-000484880	-0.574	-0.326	-0.198	0.0645
chrI:000485008-000485067	-0.397	-0.309	-0.4	0.0244
chrI:000485290-000485349	0.18	-0.169	0.0278	0.125
chrI:000485480-000485539	0.152	-0.207	0.425	0.145
chrI:000485692-000485751	0.178	0.0102	0.726	0.293
chrI:000486164-000486223	0.322	-0.128	-0.163	-0.0403
chrI:000486668-000486727	0.424	0.292	0.0829	-0.174
chrI:000486989-000487048	0.263	0.227	-0.209	-0.116
chrI:000487387-000487446	0.147	0.0419	0.309	-0.166
chrI:000487637-000487696	0.205	0.0178	0.344	-0.25
chrI:000487972-000488031	0.0923	-0.225	0.0215	-0.302
chrI:000488196-000488255	-0.0211	-0.148	-0.3	-0.311
chrI:000488477-000488536	-0.0469	0.0129	0.042	-0.3
chrI:000488832-000488891	0.123	-0.0281	-0.241	-0.246
chrI:000489052-000489111	0.146	-0.15	0.0834	-0.202
chrI:000489246-000489305	-0.425	-0.229	-0.151	-0.318
chrI:000489614-000489673	0.148	-0.257	0.951	-0.402
chrI:000490059-000490118	0.13	-0.0652	-0.192	-0.221
chrI:000490398-000490456	-0.175	-0.0239	-0.395	-0.346
chrI:000490974-000491033	-0.156	-0.33	-0.145	-0.486
chrI:000491212-000491271	-0.0573	0.00105	-0.387	-0.436
chrI:000491388-000491447	0.0531	0.0196	-0.423	-0.408
chrI:000491619-000491678	-0.0507	-0.247	-0.367	-0.351
chrI:000491933-000491992	0.535	-0.261	-0.634	-0.121
chrI:000492126-000492185	0.832	-0.0386	0.538	0.158
chrI:000492320-000492379	0.435	-0.0848	0.184	-0.033
chrI:000492558-000492617	0.349	-0.112	-0.0508	-0.372
chrI:000492775-000492834	0.279	-0.211	-0.667	-0.44
chrI:000493065-000493123	-0.439	0.0934	0.13	-0.315
chrI:000493298-000493357	-0.0156	0.0317	0.248	-0.317
chrI:000493628-000493687	0.221	0.0375	0.534	-0.41
chrI:000493934-000493993	0.0554	0.343	0.334	-0.35
chrI:000494327-000494385	0.289	-0.0206	0.399	-0.486
chrI:000494872-000494931	0.228	-0.125	-0.031	-0.41
chrI:000495133-000495192	0.144	-0.33	-0.186	-0.468
chrI:000495333-000495392	-0.124	-0.42	-0.0542	-0.393
chrI:000495542-000495601	-0.272	-0.242	-0.272	-0.387
chrI:000495887-000495946	-0.121	-0.18	0.198	-0.451
chrI:000496155-000496213	-0.00932	-0.0684	0.0458	-0.31
chrI:000496397-000496456	-0.102	0.0279	0.169	-0.305
chrI:000496699-000496758	-0.416	-0.158	-0.108	-0.221
chrI:000496902-000496961	-0.676	-0.269	-0.193	-0.277
chrI:000497086-000497145	-0.356	-0.252	0.375	-0.265
chrI:000497276-000497331	-0.0673	-0.165	0.614	-0.208
chrI:000497439-000497498	-0.353	-0.225	0.634	-0.0803
chrI:000497672-000497731	-0.0786	-0.574	-0.288	0.114
chrI:000498013-000498072	-0.384	0.0565	-0.679	0.0748
chrI:000498217-000498274	-0.343	0.0318	-0.572	-0.246
chrI:000498477-000498536	-0.141	0.0559	-0.208	-0.323
chrI:000498706-000498765	0.222	0.0884	0.337	-0.206
chrI:000498942-000499001	0.0491	-0.125	0.518	-0.329
chrI:000499286-000499345	0.106	-0.0768	0.355	-0.451
chrI:000499489-000499547	0.416	-0.282	0.262	-0.344
chrI:000499867-000499926	0.372	-0.0779	0.472	-0.382
chrI:000500167-000500226	0.0654	-0.195	-0.0689	-0.538
chrI:000500484-000500543	0.194	-0.0114	0.142	-0.333
chrI:000500649-000500708	0.218	0.0608	0.291	-0.448
chrI:000500962-000501021	0.712	0.187	0.309	-0.526
chrI:000501140-000501199	0.616	-0.0531	0.439	-0.221
chrI:000501430-000501489	0.323	0.0473	0.0558	-0.332
chrI:000501709-000501768	0.173	0.0736	-0.142	-0.425
chrI:000501998-000502057	0.0923	-0.0355	0.0272	-0.289
chrI:000502219-000502278	0.226	-0.0205	0.0164	-0.237
chrI:000502448-000502507	-0.026	0.247	0.812	0.00657
chrI:000502636-000502695	-0.197	0.107	0.545	-0.361
chrI:000502804-000502863	-0.305	-0.142	0.467	-0.329
chrI:000503036-000503092	-0.519	-0.125	0.416	-0.47
chrI:000503275-000503334	-0.16	-0.141	-0.285	-0.557
chrI:000503679-000503738	0.112	-0.0677	-0.518	-0.431
chrI:000503942-000504001	-0.197	0.179	-0.484	-0.323
chrI:000504153-000504212	-0.0438	0.18	-0.189	-0.258
chrI:000504322-000504377	0.109	0.0347	-0.105	-0.302
chrI:000504493-000504552	0.157	0.0648	0.00176	-0.33
chrI:000504709-000504768	-0.235	0.163	0.284	-0.167
chrI:000505035-000505093	-0.68	-0.137	0.131	-0.181
chrI:000505310-000505369	-0.073	-0.0891	-0.395	-0.214
chrI:000505485-000505543	-0.0817	-0.0732	-0.2	-0.236
chrI:000505868-000505924	0.0582	0.111	-0.438	-0.308
chrI:000506085-000506144	-0.426	-0.05	-0.465	-0.561
chrI:000506279-000506338	-0.701	0.0167	-0.471	-0.638
chrI:000506476-000506535	-0.302	-0.138	0.167	-0.31
chrI:000506824-000506882	-0.241	-0.0396	0.162	-0.34
chrI:000507218-000507277	-0.21	-0.391	0.104	-0.511
chrI:000507641-000507700	0.219	-0.108	0.0539	-0.479
chrI:000507809-000507868	0.26	-0.0958	-0.475	-0.372
chrI:000508073-000508132	0.217	0.0765	0.265	-0.337
chrI:000508246-000508304	0.134	0.105	-0.163	-0.385
chrI:000508545-000508604	-0.258	0.15	-0.321	-0.345
chrI:000508801-000508860	-0.0106	-0.228	-0.00421	-0.468
chrI:000509052-000509106	0.0701	-0.226	0.00968	-0.46
chrI:000509361-000509420	-0.257	-0.322	-0.308	-0.422
chrI:000509621-000509680	-0.326	-0.107	-0.609	-0.316
chrI:000509865-000509919	-0.509	-0.00111	-0.464	-0.222
chrI:000510098-000510157	-0.797	-0.00104	-0.478	-0.178
chrI:000510301-000510360	-0.322	-0.0299	-1.01	-0.158
chrI:000510633-000510692	-0.272	-0.0334	0.276	-0.0726
chrI:000511014-000511073	-0.131	-0.103	-0.377	-0.208
chrI:000511302-000511361	-0.145	-0.11	-0.237	0.0186
chrI:000511493-000511552	-0.251	-0.0363	-0.236	0.121
chrI:000511662-000511721	-0.677	-0.036	-0.0171	0.211
chrI:000512105-000512163	-0.112	-0.279	0.187	-0.227
chrI:000512333-000512392	0.0587	0.0144	-0.0459	-0.275
chrI:000512538-000512597	0.0802	-0.0358	-0.0547	-0.35
chrI:000512726-000512785	-0.288	-0.0404	-0.0797	-0.328
chrI:000513045-000513104	0.4	0.0678	0.388	-0.29
chrI:000513337-000513396	0.487	-0.0685	0.56	-0.354
chrI:000513525-000513584	0.316	0.209	0.672	-0.302
chrI:000513692-000513751	0.207	0.263	0.585	-0.245
chrI:000513887-000513946	0.365	0.41	0.691	-0.15
chrI:000514234-000514292	0.117	0.119	-0.551	-0.258
chrI:000514437-000514496	0.0937	0.0307	-0.00796	-0.342
chrI:000514615-000514674	0.142	-0.00221	0.0273	-0.429
chrI:000514813-000514872	-0.137	-0.104	-0.157	-0.527
chrI:000515043-000515102	-0.229	0.204	0.634	-0.281
chrI:000515217-000515276	0.362	0.183	0.615	0.169
chrI:000515487-000515546	0.507	0.00145	0.489	-0.162
chrI:000515755-000515814	0.335	0.0717	0.495	-0.251
chrI:000515962-000516021	-0.00263	0.0917	0.432	-0.13
chrI:000516160-000516219	0.357	0.0581	0.548	-0.0232
chrI:000516667-000516723	0.202	-0.466	-0.182	-0.0167
chrI:000516850-000516909	0.0152	-0.4	-0.321	-0.0277
chrI:000517017-000517075	-0.248	-0.43	-0.388	-0.0823
chrI:000517261-000517320	0.183	-0.208	0.00806	0.0442
chrI:000517508-000517567	0.302	0.0483	0.551	0.232
chrI:000517735-000517792	0.472	0.227	0.445	0.433
chrI:000518108-000518165	0.158	0.159	0.313	0.563
chrI:000518469-000518528	-0.183	0.163	-0.0967	0.617
chrI:000518816-000518875	0.111	0.459	-0.489	1.08
chrI:000519179-000519237	-0.0148	0.444	0.165	1.03
chrI:000519590-000519649	-0.115	0.343	0.0792	0.914
chrI:000520044-000520103	-0.362	0.456	0.136	1.13
chrI:000520305-000520363	-0.778	0.77	0.604	1.21
chrI:000520617-000520676	-0.279	0.772	0.379	1.06
chrI:000520896-000520954	0.169	0.266	-0.397	0.73
chrI:000521082-000521141	0.135	-0.137	-0.596	0.576
chrI:000521309-000521367	0.186	-0.0533	-0.645	0.438
chrI:000521636-000521693	0.47	-0.102	-0.365	0.486
chrI:000521957-000522016	-0.158	0.0594	0.0278	0.542
chrI:000522355-000522414	-0.798	0.25	-0.164	0.681
chrI:000522582-000522641	-0.142	0.219	0.26	0.64
chrI:000522780-000522839	-0.126	0.121	0.069	0.622
chrI:000523031-000523088	0.0124	0.205	0.209	0.695
chrI:000523232-000523290	0.0374	0.271	0.364	0.788
chrI:000523460-000523519	-0.174	0.333	0.377	0.81
chrI:000523667-000523726	-0.112	0.245	0.377	0.725
chrI:000523876-000523935	-0.118	0.125	0.234	0.47
chrI:000524116-000524175	0.0777	0.0865	0.0463	0.319
chrI:000524454-000524513	0.0507	0.0181	-0.0493	0.0712
chrI:000524819-000524878	-0.226	-0.129	-0.348	-0.157
chrI:000525011-000525070	0.0181	-0.203	-0.112	-0.149
chrI:000525352-000525411	-0.0115	-0.406	-0.114	-0.245
chrI:000525657-000525716	-0.307	-0.195	0.074	-0.192
chrI:000526048-000526106	-0.122	-0.074	0.139	-0.0414
chrI:000526312-000526371	-0.163	-0.249	-0.188	-0.202
chrI:000526568-000526627	-0.0983	-0.396	-0.333	-0.149
chrI:000526948-000527007	0.186	-0.365	-0.472	-0.204
chrI:000527405-000527464	-0.453	-0.0768	-0.771	-0.202
chrI:000527601-000527660	-0.447	-0.164	-0.595	-0.265
chrI:000527913-000527972	-0.436	-0.289	-0.187	-0.347
chrI:000528104-000528163	-0.797	-0.219	-0.0963	-0.411
chrI:000528326-000528385	-0.493	-0.15	0.566	-0.121
chrI:000528592-000528651	-0.178	-0.0879	0.505	-0.0311
chrI:000528856-000528915	0.429	0.147	-0.492	0.0992
chrI:000529064-000529123	0.678	-0.171	0.719	0.266
chrI:000529415-000529474	0.197	-0.127	0.626	0.257
chrI:000529798-000529856	0.146	0.0234	0.149	0.137
chrI:000530263-000530322	0.311	-0.0354	-0.0938	0.0377
chrI:000530498-000530557	0.636	-0.0552	0.276	0.15
chrI:000530756-000530815	0.643	-0.323	0.24	0.0146
chrI:000530953-000531012	0.305	-0.175	-0.142	-0.0981
chrI:000531163-000531221	0.236	-0.0567	-0.315	-0.291
chrI:000531398-000531456	0.259	0.0991	-0.245	-0.295
chrI:000531606-000531665	0.385	0.0389	-0.0314	-0.115
chrI:000531844-000531903	0.384	0.0754	0.164	-0.186
chrI:000532112-000532171	0.107	-0.00882	0.21	-0.251
chrI:000532499-000532558	0.0659	0.119	0.0839	-0.387
chrI:000532756-000532814	0.146	0.00664	0.15	-0.403
chrI:000533082-000533136	0.205	0.00165	0.0868	-0.501
chrI:000533281-000533340	0.217	-0.0697	0.121	-0.541
chrI:000533547-000533606	0.305	-0.392	0.531	-0.415
chrI:000533991-000534050	0.607	-0.248	-0.635	-0.347
chrI:000534396-000534455	0.493	-0.289	-0.29	-0.348
chrI:000534927-000534986	0.715	-0.0721	-0.0555	-0.426
chrI:000535080-000535137	0.774	0.0882	-0.0573	-0.484
chrI:000535596-000535651	0.44	-0.0769	0.0554	-0.448
chrI:000535973-000536031	0.462	0.0312	-0.163	-0.495
chrI:000536263-000536320	0.339	-0.0323	-0.00512	-0.35
chrI:000536427-000536486	-0.0138	-0.129	-0.0482	-0.441
chrI:000536837-000536896	-0.306	-0.154	0.146	-0.565
chrI:000537044-000537103	-0.437	-0.0107	0.287	-0.615
chrI:000537324-000537382	-0.389	-0.135	-0.267	-0.614
chrI:000537587-000537645	-0.333	-0.264	0.0883	-0.585
chrI:000537813-000537872	-0.0335	-0.495	-0.662	-0.571
chrI:000538112-000538171	-0.0794	-0.0608	-0.708	-0.578
chrI:000538461-000538520	0.518	-0.132	-0.335	-0.515
chrI:000538641-000538700	0.433	-0.144	-0.429	-0.419
chrI:000538857-000538916	0.402	-0.194	-0.226	-0.452
chrI:000539044-000539103	-0.238	-0.462	-0.52	-0.559
chrI:000539379-000539438	-0.153	-0.37	0.13	-0.513
chrI:000539624-000539683	-0.166	0.0607	0.396	-0.392
chrI:000539801-000539860	0.156	0.191	-0.017	-0.426
chrI:000540201-000540260	0.0615	-0.0119	-0.0559	-0.615
chrI:000540540-000540598	-0.144	-0.219	-0.319	-0.545
chrI:000540924-000540983	0.107	-0.215	-0.34	-0.504
chrI:000541201-000541259	0.294	-0.151	0.347	-0.537
chrI:000541443-000541502	-0.0149	-0.213	0.682	-0.507
chrI:000541721-000541780	0.166	-0.213	0.694	-0.268
chrI:000541994-000542052	0.317	-0.21	0.712	-0.25
chrI:000542324-000542383	0.151	-0.379	0.362	-0.372
chrI:000542646-000542705	0.0357	-0.193	0.0675	-0.46
chrI:000542967-000543025	-0.0106	-0.0601	-0.149	-0.321
chrI:000543309-000543367	0.0903	-0.137	0.216	-0.449
chrI:000543674-000543733	0.118	0.131	0.0826	-0.219
chrI:000543907-000543966	-0.00908	0.00414	0.00916	-0.0496
chrI:000544221-000544277	-0.904	-0.189	-0.487	-0.294
chrI:000544395-000544454	-0.691	-0.277	0.278	-0.292
chrI:000544696-000544754	-0.265	-0.185	0.34	-0.316
chrI:000544941-000544995	-0.237	-0.367	0.304	-0.332
chrI:000545140-000545199	-0.123	-0.314	0.137	-0.303
chrI:000545649-000545707	-0.0607	-0.209	0.299	-0.376
chrI:000545833-000545891	-0.399	-0.296	0.115	-0.384
chrI:000546195-000546251	0.0887	-0.27	-0.0436	-0.478
chrI:000546432-000546491	0.456	0.132	0.349	-0.585
chrI:000546666-000546725	0.475	0.159	0.411	-0.582
chrI:000546859-000546918	0.305	0.0557	0.315	-0.53
chrI:000547044-000547102	0.258	-0.229	-0.00616	-0.611
chrI:000547259-000547317	-0.0801	-0.27	-0.0769	-0.639
chrI:000547431-000547487	0.223	0.0574	-0.101	-0.556
chrI:000547642-000547701	0.259	0.0759	-0.0396	-0.587
chrI:000547878-000547937	0.243	-0.0719	0.152	-0.469
chrI:000548086-000548145	0.235	-0.239	0.119	-0.548
chrI:000548299-000548357	-0.27	-0.124	0.317	-0.458
chrI:000548479-000548532	-0.0872	-0.0166	0.607	-0.206
chrI:000548705-000548763	-0.164	-0.387	0.46	-0.369
chrI:000548876-000548931	-0.146	-0.459	0.214	-0.519
chrI:000549197-000549256	0.0168	-0.197	0.0428	-0.478
chrI:000549422-000549481	0.165	0.00765	0.184	-0.397
chrI:000549753-000549811	0.34	0.0227	-0.143	-0.531
chrI:000549953-000550012	0.135	0.119	-0.4	-0.316
chrI:000550216-000550275	0.0191	0.43	0.601	-0.223
chrI:000550561-000550615	0.145	-0.168	-0.0452	-0.545
chrI:000550899-000550956	0.47	-0.376	0.0999	-0.427
chrI:000551072-000551130	0.351	-0.504	0.0135	-0.489
chrI:000551480-000551537	-0.113	-0.162	-0.00911	-0.314
chrI:000551711-000551770	-0.0667	-0.0908	0.2	-0.26
chrI:000551937-000551996	0.029	-0.209	-0.24	-0.264
chrI:000552219-000552278	-0.286	-0.0491	0.102	-0.188
chrI:000552428-000552487	-0.385	-0.116	-0.136	-0.323
chrI:000552800-000552859	0.0201	-0.111	0.0617	-0.365
chrI:000553114-000553173	-0.0604	-0.0737	0.317	-0.349
chrI:000553408-000553467	-0.441	-0.128	0.264	-0.244
chrI:000553612-000553671	-0.0264	0.0368	0.771	-0.0755
chrI:000554012-000554067	0.326	0.0914	0.536	-0.191
chrI:000554377-000554436	-0.102	-0.123	-0.278	-0.0297
chrI:000554751-000554810	0.0423	0.0607	0.6	0.0816
chrI:000555182-000555240	0.252	0.0452	0.386	0.0752
chrI:000555411-000555470	0.169	0.00606	0.37	-0.000202
chrI:000555640-000555699	0.164	-0.0704	0.308	-0.0353
chrI:000556056-000556115	0.226	-0.118	-0.453	-0.125
chrI:000556524-000556583	0.185	-0.164	-0.239	-0.363
chrI:000557052-000557109	0.0702	-0.0301	0.122	-0.505
chrI:000557293-000557352	0.108	0.0793	-0.296	-0.446
chrI:000557697-000557756	-0.137	-0.184	-0.73	-0.597
chrI:000557885-000557944	0.127	-0.248	-0.225	-0.477
chrI:000558106-000558163	0.241	-0.24	0.266	-0.556
chrI:000558438-000558496	0.254	-0.139	0.352	-0.365
chrI:000558645-000558704	0.0268	0.0453	0.507	-0.189
chrI:000558934-000558993	0.422	0.181	0.672	-0.273
chrI:000559304-000559361	0.145	0.0394	0.0876	-0.376
chrI:000559635-000559694	-0.0592	-0.216	-0.0861	-0.442
chrI:000560186-000560244	0.22	-0.616	-0.38	-0.424
chrI:000560388-000560446	0.268	-0.326	-0.0422	-0.426
chrI:000560712-000560771	0.475	0.0577	-0.409	-0.196
chrI:000560963-000561022	0.063	-0.152	-0.616	-0.164
chrI:000561205-000561264	-0.204	-0.309	-0.0894	-0.142
chrI:000561393-000561450	-0.105	-0.176	-0.0773	-0.236
chrI:000561627-000561686	-0.0881	-0.00445	-0.0274	-0.321
chrI:000562012-000562071	-0.251	-0.0651	-0.165	-0.305
chrI:000562386-000562445	-0.4	-0.0422	-0.515	-0.243
chrI:000562620-000562679	0.162	-0.0231	-0.303	-0.139
chrI:000562858-000562917	0.415	0.0588	-0.713	0.00771
chrI:000563087-000563146	0.675	-0.0432	-0.624	0.121
chrI:000563432-000563491	0.235	0.148	0.221	0.079
chrI:000563646-000563705	0.0451	0.0833	0.119	0.101
chrI:000563892-000563951	-0.0805	-0.116	-0.387	-0.0406
chrI:000564356-000564415	0.427	0.0277	0.35	-0.0514
chrI:000564528-000564587	-0.145	0.086	-0.64	-0.0534
chrI:000564845-000564904	-0.000408	-0.115	-0.402	-0.121
chrI:000565322-000565378	0.337	-0.0934	-0.137	-0.173
chrI:000565495-000565554	0.381	-0.0708	0.0213	-0.307
chrI:000565997-000566056	-0.166	-0.179	-0.172	-0.434
chrI:000566431-000566490	0.0195	-0.373	-0.069	-0.539
chrI:000566680-000566738	-0.19	-0.548	0.328	-0.54
chrI:000567116-000567174	0.219	-0.155	0.594	-0.484
chrI:000567442-000567501	0.071	-0.0349	0.353	-0.499
chrI:000567703-000567759	-0.0851	-0.0428	0.301	-0.485
chrI:000567892-000567951	-0.0244	0.00527	0.17	-0.399
chrI:000568318-000568376	0.197	-0.0517	-0.228	-0.32
chrI:000568562-000568621	-0.142	0.0882	-0.619	-0.218
chrI:000568750-000568809	0.0421	0.136	-0.596	-0.171
chrI:000568928-000568986	-0.226	0.0092	-0.531	-0.2
chrI:000569325-000569382	-0.528	-0.0531	-0.126	-0.0898
chrI:000569574-000569632	-0.235	0.0548	-0.329	-0.0726
chrI:000569790-000569849	-0.152	0.173	-0.0749	-0.0977
chrI:000570005-000570064	-0.75	0.191	0.461	0.0464
chrI:000570308-000570367	-0.606	0.1	-0.565	-0.0365
chrI:000570734-000570793	-0.576	-0.192	0.676	-0.0134
chrI:000570983-000571042	-0.199	-0.141	0.4	-0.205
chrI:000571152-000571207	-0.241	-0.197	0.407	-0.238
chrI:000571447-000571500	0.0769	-0.0836	0.486	-0.284
chrI:000571660-000571719	0.376	-0.252	0.502	-0.338
chrI:000571872-000571931	0.454	-0.212	-0.272	-0.429
chrI:000572103-000572160	0.516	-0.193	-0.508	-0.345
chrI:000572378-000572436	0.0973	-0.31	-0.223	-0.441
chrI:000572623-000572682	-0.171	-0.169	-0.146	-0.261
chrI:000572798-000572857	-0.159	-0.152	0.0168	-0.26
chrI:000573035-000573094	-0.0586	0.00332	0.368	-0.225
chrI:000573248-000573307	-0.0625	-0.113	0.586	-0.0388
chrI:000573453-000573510	-0.383	-0.107	0.495	-0.0122
chrI:000573725-000573784	-0.191	-0.317	0.446	-0.137
chrI:000573953-000574012	-0.11	-0.026	0.352	-0.0909
chrI:000574137-000574196	-0.136	0.0381	0.305	-0.0783
chrI:000574367-000574426	-0.356	-0.0383	0.146	-0.24
chrI:000574816-000574875	-0.408	0.109	-0.38	-0.0598
chrI:000574998-000575057	-0.299	0.0742	-0.632	-0.00278
chrI:000575222-000575281	-0.151	-0.0304	-0.604	0.0058
chrI:000575614-000575671	0.108	0.0932	0.104	0.213
chrI:000575970-000576026	-0.153	0.0841	0.0572	0.271
chrI:000576251-000576310	-0.207	0.00916	0.0103	0.0915
chrI:000576756-000576815	0.786	0.67	1.2	1.05
chrI:000576956-000577015	0.0141	0.296	-0.244	0.72
chrI:000577197-000577256	-0.00172	0.289	-0.172	0.812
chrI:000577540-000577599	-0.0109	0.291	-0.0142	0.798
chrI:000577946-000578005	-0.0419	0.171	0.432	0.75
chrI:000578143-000578202	0.0347	0.29	0.144	0.784
chrI:000578559-000578616	0.0292	0.298	-0.476	0.648
chrI:000578723-000578782	-0.226	0.274	-0.266	0.588
chrI:000578962-000579021	-0.457	0.238	-0.283	0.326
chrI:000579225-000579284	-0.1	0.0909	0.859	0.205
chrI:000579396-000579455	0.132	0.0672	0.247	0.264
chrI:000579694-000579753	-0.145	0.0143	-0.887	0.149
chrI:000579994-000580053	-0.227	-0.306	0.157	0.0375
chrI:000580277-000580336	-0.808	-0.0857	-0.596	0.0445
chrI:000580621-000580680	0.112	-0.0258	0.0333	-0.0267
chrI:000580961-000581018	-0.00736	-0.0326	0.234	0.051
chrI:000581257-000581316	-0.0335	0.179	-0.0738	0.0767
chrI:000581631-000581690	0.202	0.431	0.26	0.25
chrI:000581898-000581957	0.286	0.273	-0.103	0.313
chrI:000582221-000582280	0.219	0.00635	-0.0664	-0.0843
chrI:000582531-000582590	0.422	0.0139	0.492	-0.0198
chrI:000582784-000582838	0.373	0.0958	0.687	0.151
chrI:000582946-000583005	0.179	0.113	0.501	0.152
chrI:000583291-000583349	-0.239	-0.0763	0.106	0.0661
chrI:000583798-000583855	-0.189	-0.223	0.0316	0.00847
chrI:000583993-000584051	-0.0937	-0.046	0.192	0.0185
chrI:000584207-000584265	0.204	0.149	0.0735	0.11
chrI:000584515-000584574	0.2	-0.0354	-0.0271	0.0313
chrI:000584743-000584802	0.163	0.032	0.194	-0.031
chrI:000584956-000585015	0.238	0.143	0.382	0.048
chrI:000585214-000585271	0.107	-0.0417	-0.489	0.0335
chrI:000585415-000585474	0.289	-0.15	0.63	0.143
chrI:000585595-000585654	0.074	-0.0602	0.409	0.0681
chrI:000585934-000585992	-0.00249	-0.177	-0.43	-0.0527
chrI:000586282-000586341	-0.0428	0.0994	0.0638	0.0914
chrI:000586585-000586644	-0.169	0.177	-0.0242	0.113
chrI:000586957-000587016	0.0423	-0.0407	0.122	-0.017
chrI:000587278-000587335	0.0444	0.0859	-0.475	0.0174
chrI:000587512-000587571	0.0402	0.317	0.0683	0.261
chrI:000587767-000587825	-0.133	0.252	-0.536	0.224
chrI:000588167-000588226	-0.274	0.182	-0.0598	0.228
chrI:000588452-000588511	-0.197	0.124	-0.374	0.154
chrI:000588690-000588749	0.12	-0.087	-0.147	0.116
chrI:000589031-000589090	-0.0544	-0.0911	0.222	-0.108
chrI:000589590-000589649	-0.245	-0.0406	0.296	-0.282
chrI:000589789-000589848	0.0123	-0.0548	0.478	-0.267
chrI:000589986-000590045	-0.495	-0.0838	0.511	-0.286
chrI:000590174-000590233	-0.733	-0.15	0.321	-0.356
chrI:000590443-000590502	-0.798	-0.165	0.566	-0.296
chrI:000590783-000590839	0.472	0.204	0.577	0.0411
chrI:000590948-000591007	0.0824	0.0645	0.511	-0.0355
chrI:000591128-000591186	0.174	-0.131	0.317	-0.0828
chrI:000591501-000591559	0.183	-0.288	-0.263	-0.0799
chrI:000591860-000591919	-0.412	-0.122	-0.426	0.137
chrI:000592206-000592264	-0.103	0.0887	-0.535	-0.104
chrI:000592572-000592631	0.155	-0.0563	0.493	-0.0423
chrI:000593054-000593113	0.156	-0.0278	0.506	-0.114
chrI:000593382-000593441	0.0609	-0.258	-0.182	-0.362
chrI:000593642-000593701	0.0841	-0.144	-0.378	-0.365
chrI:000594009-000594068	0.213	0.0227	0.564	-0.247
chrI:000594362-000594421	0.0849	-0.0402	0.372	-0.365
chrI:000594638-000594694	-0.0109	-0.0556	0.329	-0.441
chrI:000594866-000594925	-0.28	-0.0344	-0.637	-0.817
chrI:000595284-000595343	0.136	-0.105	0.16	-0.323
chrI:000595460-000595519	0.189	-0.145	0.278	-0.378
chrI:000595716-000595775	-0.00581	-0.0651	0.374	-0.293
chrI:000595922-000595981	-0.0921	0.0135	0.42	-0.315
chrI:000596204-000596263	-0.2	0.0323	0.0227	-0.41
chrI:000596632-000596691	0.0841	-0.0141	0.123	-0.251
chrI:000596917-000596976	0.0847	-0.0264	0.218	-0.0723
chrI:000597134-000597193	-0.0701	0.094	0.207	0.0143
chrI:000597509-000597568	0.056	0.292	-0.0489	0.199
chrI:000597687-000597746	-0.364	0.37	0.428	0.407
chrI:000598004-000598063	0.153	-0.0222	0.601	0.154
chrI:000598452-000598510	-0.298	0.222	0.696	0.181
chrI:000598713-000598772	0.288	0.264	0.944	0.197
chrI:000598971-000599029	-0.0618	0.0741	0.241	-0.00658
chrI:000599278-000599337	0.0236	-0.104	0.148	-0.081
chrI:000599733-000599790	0.188	-0.208	0.353	-0.218
chrI:000600006-000600063	0.232	-0.146	0.416	-0.269
chrI:000600212-000600271	0.149	-0.139	0.442	-0.297
chrI:000600477-000600536	0.165	-0.221	0.582	-0.361
chrI:000600767-000600826	0.321	-0.0249	1.03	-0.0402
chrI:000600952-000601011	0.233	-0.0477	0.973	-0.0219
chrI:000601235-000601294	0.326	0.134	-0.222	0.108
chrI:000601574-000601633	0.742	0.45	0.373	0.0789
[truncated: 43,221 more rows]
